# Supplementary material for: Clostridium beijerinckii strain degeneration is driven by the loss of Spo0A activity
Source: Front Microbiol. 2023 Jan 10;13:1075609. doi: 10.3389/fmicb.2022.1075609 (PMC9871927; doi:10.3389/fmicb.2022.1075609)
Supplement: Supplementary file 2 [file Table_1.XLSX]

## Sheet: SI table 1
	SNPs for the whole genome sequenced isolates from the initial subculturing experiment
					Colour code for hotspot regions
Strain	Postion	SNV	Amino acid change	Gene affected		Cbei_0017
Parental WT	1099984	Deletion -> AAATA	-	Cbei_RS04935 Phage tail tape measure protein		Cbei_3078 operon
	1255087	T -> C	Val -> Ala	Cbei_RS05570/Cbei_1046 Paraslipin		spo0A
	33369627	Insertion of T	-	Cbei_RS14880/Cbei_2885 Lactate permerase		Cbei_4884-4885 region
	5108804	G -> T	Gln -> Lys	Cbei_RS22635/Cbei_4430 Histidine kinase		Potential hotspots
	5170894	T -> C	-	non-coding region before phosohydrolase
Parental WT2	1099984	Deletion of AAATA	-	Cbei_RS04935 Phage tail tape measure protein
	1255087	T -> C	Val -> Ala	Cbei_RS05570/Cbei_1046 Paraslipin
	3369627	Insertion of T	-	Cbei_RS14880/Cbei_2885 Lactate permerase
	5170894	T -> C	-	non-coding region before phosohydrolase
	5769732	T -> C	-	non-coding region
RD1	2457002	G -> T	Asp -> Tyr	Cbei_RS10935/Cbei_2108 Transcriptional regulator
RD2	30222347	G -> T	Pro -> His	Cbei_RS13425/Cbei_2598 Amine oxidase
	3590871	C -> A	Arg -> Ile	Cbei_RS15850/Cbei_3077 TetR family transcriptional regulator
	4940233	C -> A	Glu -> STOP	Cbei_RS21905/Cbei_4283 Hypothetical protein
	5817138	G -> T	Thr -> Asn	Cbei_RS25280/Cbei_4941 ABC transpoter substrate binding protein
RD3	5968574	G -> A	-	Cbei_RS26000 tRNA repeat region
RD4	28760	G -> T	Glu -> STOP	Cbei_RS00130/Cbei_0017 Two component sensor histinde kinase
	679651	G -> T	Arg -> Ile	Cbei_RS03160/bei_0568 Stage V sporulation protein R
	4068435	C -> A	-	Intergenic region between hydantoinase and RpiR family transcriptional regulator
RD5	1981714	G -> T	Val -> Leu	Cbei_RS08920/Cbei_1712 Sporulation transcription factor Spo0A
	4981609	C -> A	Asp -> Tyr	Cbei_RS22105/Cbei_4323 DNA gyrase subunit A
	5931540	C -> A	-	Cbei_RS25795 repeat region rRNA
RD1-1	28469	G -> T	Glu -> STOP	Cbei_RS00130/Cbei_0017 Two-component sensor histidine kinase
	2084065	G -> T	Glu -> STOP	Cbei_RS09370/Cbei_1801 Hypothetical protein
	2270633	G -> T	-	Cbei_RS10160 repeat region rRNA
	3973931	C -> A	Glu -> STOP	Cbei_RS17565/Cbei_3423 LysR family transcriptional regulator
	4253038	G -> T	Asp -> Tyr	Cbei_RS18960/Cbei_3698 MarR family transcriptional regulator
	4797168	C -> A	Leu -> Phe	Cbei_RS21310/Cbei_4166 Hypothetical protein
	6000108	C -> A	Asp -> Tyr	Cbei_RS26170/Cbei_5103 Ribonuclease P protein component
RD1-2	28469	G -> T	Glu -> STOP	Cbei_RS00130/Cbei_0017 Two-component sensor histidine kinase
	2084065	G -> T	Glu -> STOP	Cbei_RS09370/Cbei_1801 Hypothetical protein
	4253038	G -> T	Asp -> Tyr	Cbei_RS18960/Cbei_3698 MarR family transcriptional regulator
RD2-1	3050567	C -> A	Glu -> STOP	Cbei_RS13575 Hypothetical protein
	4718705	C -> A	Gly -> Cys	Cbei_RS21005/Cbei_4106 Hypothetical protein
	5537882	C -> A	Asp -> Tyr	Cbei_RS24215/Cbei_4748 Hypothetical protein
	5707961	C -> A	Asp -> Tyr	Cbei_RS24840/Cbei_4873 Hypothetical protein
	5720359	C -> A	-	Non-coding region between Cbei_RS24895/Cbei_4884 Hypothetical protein and abrB Family transcriptional regulator
RD2-2	1754001	G -> T	No change	Cbei_RS07805/Cbei_1488 Hypothetical protein
	2109257	G -> T	Gly -> Val	Cbei_RS09480/Cbei_1823 Methionine aminopeptidase
	3591533	A -> T	Met -> Lys	Cbei_RS15855/Cbei_3078 Hybrid sensor histidine kinase/response regulator
	3591535	T -> C	No change	Cbei_RS15855/Cbei_3078 Hybrid sensor histidine kinase/response regulator
	3591539	A -> G	Ile -> Thr	Cbei_RS15855/Cbei_3078 Hybrid sensor histidine kinase/response regulator
	3591533 - 3591717	Deletion 185bp		Cbei_RS15855/Cbei_3078 Hybrid sensor histidine kinase/response regulator
RD3-1	29210	G -> T	Glu -> STOP	Cbei_RS00130/Cbei_0017 Two-component sensor histidine kinase
	5422515	C -> A	Asp -> Tyr	Cbei_RS23845/Cbei 4674 Glycosyl hydrolase
RD3-2	28790	G -> T	Glu -> STOP	Cbei_RS00130/Cbei_0017 Two-component sensor histidine kinase
	2322996	G -> T	Gly -> Val	Cbei_RS10390/Cbei_1998 Hypothetical protein
	5532027	G -> T	Gly -> Cys	Cbei_RS24200/Cbei_4745 Cell wall-binding repeat-containing protein
RD4-1	5711308	C -> A	-	Intergenic region before hypothetical protein
RD4-2	29225	G -> T	Asp -> Tyr	Cbei_RS00130/Cbei_0017 Two-component sensor histidine kinase
	50881	C -> A	Pro -> His	Cbei_RS00230/Cbei_0036 Peptidoglycan-binding protein
	3017983	C -> T	Trp -> STOP	Cbei_RS13400/Cbei_2593 Hypothetical protein
	4439332	G -> T	Met -> Ile	Cbei_RS19800/Cbei_3867 DNA-binding response regulator
RD5-1	3591585	C -> A	Gly -> STOP	Cbei_RS15855/Cbei_3078 Hybrid sensor histidine kinase/response regulator
RD5-2	29033	G -> T	Gly -> Trp	Cbei_RS00130/Cbei_0017 Two-component sensor histidine kinase
	920068	G -> T	Glu -> STOP	Cbei_RS04125/Cbei_0760 Membrance protein
	2134513	G -> T	Glu -> STOP	Cbei_RS09580/Cbei_1843 1-phosphofructokinase
RD6-1	418185	C -> A	Ser -> Tyr	Cbei_RS01900/Cbei_0348 MarR family transcriptional regulator
	883108	G -> T	Val -> Leu	Cbei_RS03990/Cbei_0734 ABC transporter permease
	2732900	G -> T	-	Non-coding region
	2860132	C -> A	-	Non-coding region
	3454643	C -> A	Arg -> Met	Cbei_RS15205/Cbei_2947 ATPase AAA
	3592500	C -> A	Glu -> STOP	Cbei_RS15855/Cbei_3078 Hybrid sensor histidine kinase/response regulator
	3680423	G -> T	Ser -> STOP	Cbei_RS16225/Cbei_3151 DNA helicase UvrD
RD6-2	3706328	C -> A	Gly -> Val	Cbei_RS16310/Cbei_3170 Hypothetical protein
	3928585	C -> A	Ala -> Ser	Cbei_RS17320/Cbei_3377 PAS domain-containing histidine kinase
	4577768 - 4577785	Deletion 18bp	-	Cbei_RS20405/Cbei_3986 Serine protease
DCOG1	2401284	C -> A	Leu -> Ile	Cbei_RS10705/Cei_2062 Hypothetical protein
	5720570	G -> T		Non-coding region between Cbei_RS24895/Cbei_4884 Hypothetical protein and abrB Family transcriptional regulator
	5874958	C -> A	Val -> Phe	Cbei_RS25530/Cbei_4991 Phage minor structural protein
DCOG2	817796	C -> A	Ala -> Glu	Cbei_RS03705/Cbei_0679 Heme ABC transporter ATP-binding protein
	1163369	G -> T	Ser -> Tyr	Cbei_RS05205/Cbei_0973 RpiR family transcriptional regulator
	1982142	G -> T	Gly -> Val	Cbei_RS08920/Cbei_1712 Sporulation transcription factor Spo0A (at end of gene)
	4015790	C -> A	Ala -> Ser	Cbei_RS17805/Cbei_3469 Two component sensor histinde kinase
	4686712	C -> A	Gly -> Val	Cbei_RS20880/Cbei_4080 Histidine triad (HIT) protein
DCOG3	2360809	C -> T	Gln -> STOP	Cbei_RS10540/Cbei_2029 Potassiumtransporter Kup
	2807017	G -> T	Gly -> Val	Cbei_RS12540/Cbei_2425 Hypothetical protein
	3705198	C -> A	Val -> Phe	Cbei_RS16305/Cbei_3169 Histidine kinase
	5414424	C -> A		Intergenic region between ABC transporter substrate bidning protein and sulfatase
	5931540	C -> T		Cbei_RS25795 repeat region rRNA
DCOG4	338501	G -> T	-	Intergenic region after hypothetical protein
	1758232	G -> T	Gly -> Cys	Cbei_RS07815/Cbei_1490 Hypothetical protein
	3586973	C -> A	Glu -> STOP	Cbei_RS15835/Cbei_3074 Hybrid sensor histidine kinase/response regulator
	3590854	C -> A	Val -> Phe	Cbei_RS15850/Cbei_3077 TetR family transcriptional regulator
	4897862	C -> A	silent - no change	Cbei_RS21690/Cbei_4241 DNA polymerase IV
DCOG5	57110020	C -> A	Asp -> Tyr	Cbei_RS24860/Cbei_4877 Hypothetical protein
DCOG1-1	3591533	A -> T	Met -> Lys	Cbei_RS15855/Cbei_3078 Hybrid sensor histidine kinase/response regulator
	3591535	T -> C	No change	Cbei_RS15855/Cbei_3078 Hybrid sensor histidine kinase/response regulator
	3591539	A -> G	Ile -> Thr	Cbei_RS15855/Cbei_3078 Hybrid sensor histidine kinase/response regulator
	3591533 - 3591717	Deletion 185bp		Cbei_RS15855/Cbei_3078 Hybrid sensor histidine kinase/response regulator
DCOG1-2	3460894	C -> A	Arg -> Ile	Cbei_RS15235/Cbei_2953 Methyl-accepting chemotaxis protein
	3591533	A -> T	Met -> Lys	Cbei_RS15855/Cbei_3078 Hybrid sensor histidine kinase/response regulator
	3591535	T -> C	No change	Cbei_RS15855/Cbei_3078 Hybrid sensor histidine kinase/response regulator
	3591539	A -> G	Ile -> Thr	Cbei_RS15855/Cbei_3078 Hybrid sensor histidine kinase/response regulator
	3591533 - 3591717	Deletion 185bp		Cbei_RS15855/Cbei_3078 Hybrid sensor histidine kinase/response regulator
	5360378	C -> A	Val -> Phe	Cbei_RS23615/Cbei_4628 Hypothetical protein
DCOG2-1	3592522	G -> T	Ser -> Tyr	Cbei_RS15855/Cbei_3078 Hybrid sensor histidine kinase/response regulator
	3685250	C -> A	Glu -> STOP	Cbei_RS16235/Cbei_3153 Hypothetical protein
DCOG2-2	3591854	G -> T	Ser -> STOP	Cbei_RS15855/Cbei_3078 Hybrid sensor histidine kinase/response regulator
	5140000	C -> A	Met -> Ile	Cbei_RS22740/Cbei_4451 Hypothetical protein
DCOG3-1	5979710	C -> A	Gly -> STOP	Cbei_RS26055/Cbei_5080 ATPase AAA
DCOG3-2	2130349	G -> T	Asp -> Tyr	Cbei_RS09560/Cbei_1839 Altronase hydrolase
	3355706	G -> T	Gln -> Lys	Cbei_RS14825/Cbei_2875 Acriflavin resistance protein
	3590667	G -> T	Ser -> STOP	Cbei_RS15850/Cbei_3077 TetR family transcriptional regulator
	3693457	C -> A	Glu -> STOP	Cbei_RS16265/Cbei_3159 Hypothetical protein
	5463951	G -> T	Gln -> Lys	Cbei_RS23970/Cbei_4699 Cell wall hydrolase
DCOG4-1	502632	G -> T	Arg -> Ile	Cbei_RS02360/Cbei_0414 ATP synthase subunit B F1F0?
	3591584	C -> A	Gly -> Val	Cbei_RS15855/Cbei_3078 Hybrid sensor histidine kinase/response regulator
DCOG4-2	740972	G -> T	Ser -> Ile	Cbei_RS03425/Cbei_0621 Hydrogenase
	2937610	G -> T	Ser -> Arg	Cbei_RS13070/Cbei_2530 Cell division protein FtsH
	3593522	G -> T	Ser -> Tyr	Cbei_RS15855/Cbei_3078 Hybrid sensor histidine kinase/response regulator
	4061814	C -> A	Lys -> Asn	Cbei_RS18040/Cbei_3516 Phosphoenolpyruvate synthase
	4088692	C -> A	Glu -> Asp	Cbei_RS18170/Cbei_3541 Glycine/betaine ABC transporter substrate-binding protein
	5012968	C -> A	Val -> Leu	Cbei_RS22225/Cbei_4347 4-aminobuytrate aminotransferase
	5380087	G -> T	Ala -> Asp	Cbei_RS23695/Cbei_4644 Transketolase
DCOG5-1	2968728	G -> T	-	Non-coding region
	3592439	G -> T	Ser -> STOP	Cbei_RS15855/Cbei_3078 Hybrid sensor histidine kinase/response regulator
	4742319	C -> A	Asp -> Tyr	Cbei_RS21095/Cbei_4124 Methyl-accepting chemotaxis sensory transducer
DCOG6-1	3593531	Deletion	-	Cbei_RS15855/Cbei_3078 Hybrid sensor histidine kinase/response regulator
	5644970	C -> A	Ala -> Ser	Cbei_RS24620/Cbei_4828 Chemotaxis protein
DCOG6-2	3593235	C -> A	Glu -> STOP	Cbei_RS15855/Cbei_3078 Hybrid sensor histidine kinase/response regulator
CIC1	3591369	G -> T	Pro -> Thr	Cbei_RS15855/Cbei_3078 Hybrid sensor histidine kinase/response regulator
	3922555-3922558	Deletion -> ATAA	-	Cbei_RS17295/Cbei_3372 AraC transcriptional regulator
CIC2	82285	G -> T	Lys -> Asn	Cbei_RS00360/Cbei_0062 Prolipoprotein diacylglyceryl transferase
	2124238	C -> A	Ala -> Asp	Cbei_RS09540/Cbei_1835 MFS transporter
	3375032	C -> A	Glu -> STOP	Cbei_RS14905/Cbei_2890 ABC transporter substrate binding protein
	3592697	G -> T	Ser -> STOP	Cbei_RS15855/Cbei_3078 Hybrid sensor histidine kinase/response regulator
	4646727	G -> T	Non-coding region	Intergenic region just before 2-oxoacod:ferredoxin oxidoreductase subunit alpha
CIC3	1981516	G -> T	Ala -> Ser	Cbei_RS08920/Cbei_1712 Sporulation transcription factor Spo0A
	3011101	G -> T	Gly -> STOP	Cbei_RS26260/Cbei_2588 Hypothetical protein - collagen triple helix repeat
CIC4	28867	C -> A	Phe -> Leu	Cbei_RS00130/Cbei_0017 Two component sensor histinde kinase
	3972442	C -> A	Gly -> Val	Cbei_RS17560/Cbei_3422 Galactose ABC transporter substrate binding protein
CIC5	3706256	C -> A	Ser -> STOP	Cbei_RS16310/Cbei_3170 Conserved hypothetical protein between accessory gene regulator B and multisensor signal transduction histidine kinase
CIC6	28718	G -> T	Glu -> STOP	Cbei_RS00130/Cbei_0017 Two component sensor histinde kinase
	1142639	G -> T	Ala -> Ser	Cbei_RS05125/Cbei_0957 PTS sugar transporter
	3217052	C -> A	Gly -> Trp	Cbei_RS14285/Cbei_2767 ABC transporter
CIC1-1	334943	G -> T	-	Non coding region
	2551452	C -> A	Ser -> STOP	Cbei_RS11310/Cbei_2184 Histidine kinase
	3591533	A -> T	Met -> Lys	Cbei_RS15855/Cbei_3078 Hybrid sensor histidine kinase/response regulator
	3591535	T -> C	No change	Cbei_RS15855/Cbei_3078 Hybrid sensor histidine kinase/response regulator
	3591539	A -> G	Ile -> Thr	Cbei_RS15855/Cbei_3078 Hybrid sensor histidine kinase/response regulator
	3591533 - 3591717	Deletion 185bp		Cbei_RS15855/Cbei_3078 Hybrid sensor histidine kinase/response regulator
	4183310	C -> A	Gly -> Cys	Cbei_RS18625/Cbei_3633 Short-chain dehydrogenase
	5508820	C -> A	Ala -> Ser	Cbei_RS24110/Cbei_4727 Cell wall-binding protein
CIC1-2	1809360	C -> A	Leu -> Ile	Cbei_RS08045/Cbei_1534 Preprotein translocase subunit YajC
	1981107	Deletion	-	Non-coding region 280 bp before Spo0A
	45118061	C -> A	-	Non-coding region before cell wall-binding repeat-containing protein
CIC2-1	5979332	G -> T	Ser -> STOP	Cbei_RS26055/Cbei_5080 ATPase AAA
CIC2-2	4221171	G -> T	-	Non-coding region
	5537882	C -> A	Asp -> Tyr	Cbei_RS24215/Cbei_4748 Hypothetical protein
	5720359	C -> A	-	Non-coding region between Cbei_RS24895/Cbei_4884 Hypothetical protein and abrB Family transcriptional regulator
CIC3-1	3417009	C -> A	Ala -> Ser	Cbei_RS15065/Cbei_2917 Acriflavin resistance protein
	3591584	C -> A	Gly -> Val	Cbei_RS15855/Cbei_3078 Hybrid sensor histidine kinase/response regulator
	4471097	C -> A	Val -> Leu	Cbei_RS19900/Cbei_3887 Hypothetical protein
CIC3-2	3591584	C -> A	Gly -> Val	Cbei_RS15855/Cbei_3078 Hybrid sensor histidine kinase/response regulator
CIC4-1	1981493	G -> T	Gly -> Val	Cbei_RS08920/Cbei_1712 Sporulation transcription factor Spo0A
	2148216	G -> T	-	Non-coding region
	3972887	G -> T	His -> Asn	Cbei_RS17560/Cbei_3422 Galactose ABC transporter substrate-binding protein
CIC4-2	3593522	G -> T	Ser -> Tyr	Cbei_RS15855/Cbei_3078 Hybrid sensor histidine kinase/response regulator
	5380087	G -> T	Ala -> Asp	Cbei_RS23695/Cbei_4644 Transketolase
CIC5-1	3591437	G -> T	Thr -> Asn	Cbei_RS15855/Cbei_3078 Hybrid sensor histidine kinase/response regulator
CIC5-2	595319	G -> T	Lys -> Asn	Cbei_RS02805/Cbei_0494 Penicillin-binding protein
	3591437	G -> T	Thr -> Asn	Cbei_RS15855/Cbei_3078 Hybrid sensor histidine kinase/response regulator
	5799598	G -> A	-	Non-coding region
CIC6-1	5980548	C -> A	Gly -> STOP	Cbei_RS26055/Cbei_5080 ATPase AAA
CIC6-2	3706328	C -> A	Gly -> Val	Cbei_RS16310/Cbei_3170 Hypothetical protein
	3928585	C -> A	Ala -> Ser	Cbei_RS17320/Cbei_3377 PAS domain-containing histidine kinase
FW1	-	-	-	NO SNPs
FW2	812638	C -> T	Arg -> Cys	Cbei_RS03690 Transposase
	1981504	G -> T	Asp -> Tyr	Cbei_RS08920/Cbei_1712 Sporulation transcription factor Spo0A
FW3	1981661	G - > T	Gly -> Val	Cbei_RS08920/Cbei_1712 Sporulation transcription factor Spo0A
	3402338	C -> A		Cbei_RS15025 repeat region rRNA
FW4	1982059	C -> A	His-> Asn	Cbei_RS08920/Cbei_1712 Sporulation transcription factor Spo0A
FW5	325050	G -> T	-	Non-coding region between histidine kinase and hypothetical protein
	1982189	G -> T	Arg -> Ile	Cbei_RS08920/Cbei_1712 Sporulation transcription factor Spo0A
	2779914	C -> A	Pro -> Thr	Cbei_RS12440/Cbei_2405 2-Hydroxyglutaryl-CoA dehydratase
FW6	1100481	G -> T	Arg -> Leu	Cbei_RS04935 Phage tail tape measure protein
	1982179	G -> T	Asp -> Tyr	Cbei_RS08920/Cbei_1712 Sporulation transcription factor Spo0A
	2920250	G -> T	Lys -> Asn	Cbei_RS13000/Cbei_2616 Histidine Kinase
FW7	1982057	G -> T	Arg -> Ile	Cbei_RS08920/Cbei_1712 Sporulation transcription factor Spo0A
	3422197	G -> T	No change	Cbei_RS15080/Cbei_2920 Two component sensor histdine kinase
FW1-1	1283334	C -> A	Pro -> Thr	Cbei_RS05695/Cbei_1070 ACP S-malonyltransferase
	1955903	G -> T	Ala -> Ser	Cbei_RS08755/Cbei_1679 Methyltransferase
	2003933	G -> T	Glu -> STOP	Cbei_RS09010/Cbei_1731 DNA-binding reponse regulator
	5720653	G -> T	-	Non-coding region
FW1-2	1288499	G -> T	Ala -> Ser	Cbei_RS05720/Cbei_1075 Acetyl-CoA carboxylase biotin carboxylase subunit
	1915854	G -> T	Val -> Phe	Cbei_RS08535/Cbei_1634 Hypothetical protein
	1982002	C -> A	Pro -> Thr	Cbei_RS08920/Cbei_1712 Sporulation transcription factor Spo0A
FW2-1	3046536	G -> T	-	Non-coding region
	5720577	G -> T	-	Non-coding region between Cbei_RS24895/Cbei_4884 Hypothetical protein and abrB Family transcriptional regulator
FW2-2	3046536	G -> T	-	Non-coding region
	5720577	G -> T	-	Non-coding region between Cbei_RS24895/Cbei_4884 Hypothetical protein and abrB Family transcriptional regulator
FW3-1	1982167	G -> T	Ala -> Ser	Cbei_RS08920/Cbei_1712 Sporulation transcription factor Spo0A
FW3-2	531609^531610	Insertion of A	-	Non-coding region
	5122426	G -> T	Asp -> Glu	Cbei_RS22675/Cbei_4438 Chemotaxis protein
	5720108^5720109	Insertion		Cbei_RS24895/Cbei_4884 Hypothetical protein
	5720114	C -> A	Phe -> Asp	Cbei_RS24895/Cbei_4884 Hypothetical protein
	5720115	A -> T	Leu -> Tyr	Cbei_RS24895/Cbei_4884 Hypothetical protein
	5720109-5720407	Deletion 299bp	-	Part of at start Cbei_RS24895/Cbei_4884 Hypothetical protein and then non-coding
	5720407	A -> T	-	Non-coding region between Cbei_RS24895/Cbei_4884 Hypothetical protein and abrB Family transcriptional regulator
FW4-1	572953	G -> T	Ser -> Ile	Cbei_RS02710/Cbei_0475 Phosphoesterase
	1981939	G -> T	Glu -> STOP	Cbei_RS08920/Cbei_1712 Sporulation transcription factor Spo0A
FW4-2	1736196	G -> T	Ala -> Asp	Cbei_RS07735/Cbei_1473 Transposase
	1981426	G -> T	Asp -> Tyr	Cbei_RS08920/Cbei_1712 Sporulation transcription factor Spo0A
FW5-1	669358	C -> T	No change	Cbei_RS03120/Cbei_0558 Transposase
	4873316	C -> A	-	Non-coding region
	4908300	C -> A	Glu -> STOP	Cbei_RS21735/Cbei_4249 RNA polymerase sigma factor
	5439105	A -> T	-	Non-coding region
	5439106	C -> T	-	Non-coding region
	5439107	T -> A	-	Non-coding region
	5720174	Deletion G	-	Non-coding region between Cbei_RS24895/Cbei_4884 Hypothetical protein and abrB Family transcriptional regulator
	5720181-5720489	Deletion 309 bp	-	Non-coding region between Cbei_RS24895/Cbei_4884 Hypothetical protein and abrB Family transcriptional regulator
	5720494	G -> T	-	Non-coding region between Cbei_RS24895/Cbei_4884 Hypothetical protein and abrB Family transcriptional regulator
	5720497	Deletion	-	Non-coding region between Cbei_RS24895/Cbei_4884 Hypothetical protein and abrB Family transcriptional regulator
	5720500	T -> A	-	Non-coding region between Cbei_RS24895/Cbei_4884 Hypothetical protein and abrB Family transcriptional regulator
	5720504	C -> T	-	Non-coding region between Cbei_RS24895/Cbei_4884 Hypothetical protein and abrB Family transcriptional regulator
	5720506	A -> T	-	Non-coding region between Cbei_RS24895/Cbei_4884 Hypothetical protein and abrB Family transcriptional regulator
FW5-2	501672	G -> T	Gly -> Val	Cbei_RS02350/Cbei_0412 ATP synthase F0F1 subunit A
	513931	G -> T	Glu -> STOP	Cbei_RS02415/Cbei_0425 Rod shape-determining protein
	1037715	G -> T	No change	Cbei_RS04620/Cbei_0854 SAM-dependent methyltransferase
	1982059	C -> A	His -> Asn	Cbei_RS08920/Cbei_1712 Sporulation transcription factor Spo0A
FW6-1	1657287	C -> T	Ala -> Thr	Cbei_RS07410/Cbei_1410 Phosphotase
	1981661	G -> T	Gly -> Val	Cbei_RS08920/Cbei_1712 Sporulation transcription factor Spo0A
	2853156	G -> T	Met -> Ile	Cbei_RS12735/Cbei_2464 GTPase
	3100336	G -> T	Gly -> Cys	Cbei_RS13780/Cbei_2670 Hypothetical protein
	3674732	G -> T	Met -> Ile	Cbei_RS16190/Cbei_3145 MATE family efflux transporter
	4390681	C -> A	Gly -> Val	Cbei_RS19575/Cbei_3823 Chemotaxis protein
FW6-2	2641823	G -> T	Arg -> Ile	Cbei_RS11805/Cbei_2280 Hydroxylamine reductase
	3013492	C -> A	Phe -> Leu	Cbei_RS13380/Cbei_2589 Beta 1,4 glycosyltransferase
	5720577	G -> T	-	Non-coding region between Cbei_RS24895/Cbei_4884 Hypothetical protein and abrB Family transcriptional regulator

## Sheet: SI table 2
SNPs found for isolates that were whole genome sequenced after ultra-deep sequencing
Replicate 2										Colour code for hotspot regions			Located in hotspot region 1, 2, 3 or 4	1	2	3	4	Hotspot mutation present in population as revealed by ultradeep sequencing	Non-hotspot mutation present in population as revealed by ultradeep sequencing
Colony 1	Isolate name	Region	Type	Reference	Allele	Frequency	Gene affected	Info			Cbei_0017
	R2-1	3459650	SNV	T	A	63.64		Region before hypothetical protein			Cbei_3078 operon
	R2-1	5720571	Deletion	A	-	100		Non-coding region between Cbei_RS24895/Cbei_4884 Hypothetical protein and abrB Family transcriptional regulator			spo0A		Yes					No
											Cbei_4884-4885 region
Colony 2		Region	Type	Reference	Allele	Frequency
	R2-2	2438666	SNV	G	T	100	Cbei_2093	ABC transporter ATP-binding protein
	R2-2	4086929	SNV	C	A	100	Cbei_3539	ABC transporter permease
	R2-2	5720577	SNV	G	T	96.3		Non-coding region between Cbei_RS24895/Cbei_4884 Hypothetical protein and abrB Family transcriptional regulator					Yes					Yes
Colony 3		Region	Type	Reference	Allele	Frequency
	R2-3	1552468	SNV	G	T	100		Intergenic region before ATP phosphoribosyltransferase regulatory subunit
	R2-3	5394174	SNV	C	A	100	Cbei_4655	DUF4968 domain-containing protein
	R2-3	5720650	SNV	G	A	100		Non-coding region between Cbei_RS24895/Cbei_4884 Hypothetical protein and abrB Family transcriptional regulator					Yes					Yes
Colony 4		Region	Type	Reference	Allele	Frequency
	R2-4	1552468	SNV	G	T	100		Intergenic region before ATP phosphoribosyltransferase regulatory subunit
	R2-4	1993387	SNV	G	T	100	Cbei_1723	methyl-accepting chemotaxis protein
	R2-4	2978572	SNV	C	A	100	Cbei_2569	DNA mismatch repair protein MutS
	R2-4	3726157	SNV	G	T	100		Intergenic region before hypothetical protein
	R2-4	5394174	SNV	C	A	100	Cbei_4655	DUF4968 domain-containing protein
	R2-4	5720650	SNV	G	A	100		Non-coding region between Cbei_RS24895/Cbei_4884 Hypothetical protein and abrB Family transcriptional regulator					Yes					Yes
Colony 5		Region	Type	Reference	Allele	Frequency
	R2-5	2009380	SNV	C	A	100	Cbei_1736	sigma-70 family RNA polymerase sigma factor
	R2-5	3792858	SNV	C	A	100		Intergenic region before hypothetical protein
	R2-5	4116369	SNV	C	A	100	Cbei_3566	UBA/Ts-N domain-containing protein
	R2-5	5720577	SNV	G	T	100		Non-coding region between Cbei_RS24895/Cbei_4884 Hypothetical protein and abrB Family transcriptional regulator					Yes					Yes
Colony 6		Region	Type	Reference	Allele	Frequency
	R2-6	41053	SNV	G	T	61.11
	R2-6	226903	SNV	G	T	98.53
	R2-6	4525902	SNV	C	A	100		Intergenic region before hypothetical protein
	R2-6	5720567	SNV	G	T	100		Non-coding region between Cbei_RS24895/Cbei_4884 Hypothetical protein and abrB Family transcriptional regulator					Yes					No
	R2-6	5936001	SNV	C	A	100	Cbei_5041	RNA methyltransferase
Colony 7	R2-7	Region	Type	Reference	Allele	Frequency
	R2-7	1552468	SNV	G	T	100		Intergenic region before ATP phosphoribosyltransferase regulatory subunit
	R2-7	3261768	SNV	C	A	100		Intergenic region before hypothetical protein
	R2-7	5394174	SNV	C	A	100	Cbei_4655	DUF4968 domain-containing protein
	R2-7	5720650	SNV	G	A	100		Non-coding region between Cbei_RS24895/Cbei_4884 Hypothetical protein and abrB Family transcriptional regulator					Yes					Yes
Colony 8		Region	Type	Reference	Allele	Frequency
	R2-8	730693	SNV	G	T	100	Cbei_0612	nitrogenase
	R2-8	2904851	SNV	C	A	100	Cbei_2504	two-component sensor histidine kinase
	R2-8	5720571	Deletion	A	-	97.5		Non-coding region between Cbei_RS24895/Cbei_4884 Hypothetical protein and abrB Family transcriptional regulator					Yes					No
Colony 9		Region	Type	Reference	Allele	Frequency
	R2-9	3370174	SNV	C	A	100	Cbei_2886	electron transfer flavoprotein subunit alpha/FixB family protein
	R2-9	5720577	SNV	G	T	100		Non-coding region between Cbei_RS24895/Cbei_4884 Hypothetical protein and abrB Family transcriptional regulator					Yes					Yes
Colony 10		Region	Type	Reference	Allele	Frequency
	R2-10	1982179	SNV	G	T	100	Cbei_1712	Cbei_RS08920/Cbei_1712 Sporulation transcription factor Spo0A					Yes					Yes
	R2-10	2623546	SNV	C	A	100	Cbei_2261	lytic transglycosylase domain-containing protein
	R2-10	3459650	SNV	T	A	61.54
	R2-10	3835886	SNV	C	A	100	Cbei_3294	PIN domain-containing protein
	R2-10	5564483	SNV	C	A	100		intergenic region before cell wall-binding protein
	R2-10	5931540	SNV	C	T	100
Replicate 3
Colony 1		Region	Type	Reference	Allele	Frequency	Gene affected	Info
	R3-1	481312	SNV	G	T	100	Cbei_0393	cyanophycin synthetase
	R3-1	1981558	SNV	C	A	100	Cbei_1712	spo0A					Yes
	R3-1	2829520	SNV	G	T	100	Cbei_2444	YibE/F family protein
Colony 2		Region	Type	Reference	Allele	Frequency
	R3-2	481312	SNV	G	T	100	Cbei_0393	cyanophycin synthetase
	R3-2	1981558	SNV	C	A	100	Cbei_1712	Cbei_RS08920/Cbei_1712 Sporulation transcription factor Spo0A					Yes
	R3-2	2706704	SNV	G	T	100	Cbei_2343	Lrp/AsnC family transcriptional regulator
	R3-2	2829520	SNV	G	T	100	Cbei_2444	YibE/F family protein
	R3-2	2867614	SNV	G	T	100	Cbei_2476	efflux RND transporter periplasmic adaptor subunit
Colony 3		Region	Type	Reference	Allele	Frequency
	R3-3	521736	SNV	G	T	100	Cbei_0431	ComF family protein
	R3-3	2481894	SNV	G	T	100	Cbei_2129	Asp-tRNA(Asn)/Glu-tRNA(Gln) amidotransferase subunit GatB
	R3-3	5720653	SNV	G	T	100		Non-coding region between Cbei_RS24895/Cbei_4884 Hypothetical protein and abrB Family transcriptional regulator					Yes
Colony 4		Region	Type	Reference	Allele	Frequency
	R3-4	137146	SNV	C	T	100
	R3-4	481312	SNV	G	T	100	Cbei_0393	cyanophycin synthetase
	R3-4	1981558	SNV	C	A	100	Cbei_1712	Cbei_RS08920/Cbei_1712 Sporulation transcription factor Spo0A					Yes
	R3-4	2569543	SNV	G	T	100	Cbei_2200	mannonate dehydratase
	R3-4	2829520	SNV	G	T	100	Cbei_2444	YibE/F family protein
	R3-4	2871107	SNV	C	A	100	Cbei_2478	TolC family protein
	R3-4	5285157	SNV	C	A	100	Cbei_4565	ROK family protein
Colony 5		Region	Type	Reference	Allele	Frequency
	R3-5	1801177	SNV	G	T	100	Cbei_1525	DUF488 domain-containing protein
	R3-5	2481894	SNV	G	T	100	Cbei_2129	Asp-tRNA(Asn)/Glu-tRNA(Gln) amidotransferase subunit GatB
	R3-5	3545714	SNV	C	A	100	Cbei_3040	SUMF1/EgtB/PvdO family nonheme iron enzyme
	R3-5	5720653	SNV	G	T	100		Non-coding region between Cbei_RS24895/Cbei_4884 Hypothetical protein and abrB Family transcriptional regulator					Yes
Colony 6		Region	Type	Reference	Allele	Frequency
	R3-6	1981558	SNV	C	A	100	Cbei_1712	Cbei_RS08920/Cbei_1712 Sporulation transcription factor Spo0A					Yes
	R3-6	2829520	SNV	G	T	100	Cbei_2444	YibE/F family protein
	R3-6	3561395	SNV	G	T	100	Cbei_3052	HAMP domain-containing histidine kinase
	R3-6	4522792	SNV	C	A	100	Cbei_3942	GNAT family N-acetyltransferase
Colony 7	R3-7	Region	Type	Reference	Allele	Frequency
	R3-7	481312	SNV	G	T	100	Cbei_0393	cyanophycin synthetase
	R3-7	1981558	SNV	C	A	100	Cbei_1712	Cbei_RS08920/Cbei_1712 Sporulation transcription factor Spo0A					Yes
	R3-7	2829520	SNV	G	T	100	Cbei_2444	YibE/F family protein
	R3-7	5267432	SNV	C	A	100	Cbei_4548	3D-(3,5/4)-trihydroxycyclohexane-1,2-dione acylhydrolase (decyclizing)
Colony 8		Region	Type	Reference	Allele	Frequency
	R3-8	481312	SNV	G	T	100	Cbei_0393	cyanophycin synthetase
	R3-8	1885475	SNV	G	T	97.67		Intergenic region - not near anything
	R3-8	1981558	SNV	C	A	100	Cbei_1712	Cbei_RS08920/Cbei_1712 Sporulation transcription factor Spo0A					Yes
	R3-8	2829520	SNV	G	T	100	Cbei_2444	YibE/F family protein
	R3-8	5040276	SNV	C	A	100		Intergenic region - not near anything
	R3-8	5597698	SNV	C	A	100	Cbei_4787	diaminopimelate decarboxylase
	R3-8	5693355	SNV	C	A	100	Cbei_4861	FtsW/RodA/SpoVE family cell cycle protein
Colony 9		Region	Type	Reference	Allele	Frequency
	R3-9	481312	SNV	G	T	100	Cbei_0393	cyanophycin synthetase
	R3-9	1774557	SNV	C	A	100		Intergenic region - not near anything
	R3-9	1981558	SNV	C	A	100	Cbei_1712	Cbei_RS08920/Cbei_1712 Sporulation transcription factor Spo0A					Yes
	R3-9	2277542	SNV	C	A	100		hypothetical protein
	R3-9	2829520	SNV	G	T	100	Cbei_2444	YibE/F family protein
	R3-9	5931540	SNV	C	T	100
Colony 10		Region	Type	Reference	Allele	Frequency
	R3-10	1385949	SNV	C	A	100	Cbei_1165	acetate kinase
	R3-10	1421139	SNV	G	T	100	Cbei_1199	transcription termination/antitermination protein NusA
	R3-10	2481894	SNV	G	T	100	Cbei_2129	Asp-tRNA(Asn)/Glu-tRNA(Gln) amidotransferase subunit GatB
	R3-10	3019513	SNV	G	T	100	Cbei_2595	class I SAM-dependent methyltransferase
	R3-10	3495306	SNV	C	A	100	Cbei_2992	NADH-quinone oxidoreductase subunit NuoH
	R3-10	5720653	SNV	G	T	100		Non-coding region between Cbei_RS24895/Cbei_4884 Hypothetical protein and abrB Family transcriptional regulator					Yes
Replicate 4
Colony 1		Region	Type	Reference	Allele	Frequency	Gene affected	Info
	R4-1	485852	SNV	G	T	100	Cbei_0398	CTP synthase
	R4-1	2476143	SNV	G	T	100	Cbei_2124	amidase domain-containing protein
	R4-1	3278204	SNV	G	T	100		hypothetical protein
Colony 2		Region	Type	Reference	Allele	Frequency
	R4-2	1981558	SNV	C	A	100	Cbei_1712	Cbei_RS08920/Cbei_1712 Sporulation transcription factor Spo0A					Yes
	R4-2	3106025	SNV	C	A	100		Non-coding just before hypthothical protein
	R4-2	3278204	SNV	G	T	97.22		hypothetical protein
	R4-2	4018884	SNV	C	A	100	Cbei_3472	membrane protein
Colony 3	R4-3	Region	Type	Reference	Allele	Frequency
	R4-3	1981558	SNV	C	A	97.96	Cbei_1712	Cbei_RS08920/Cbei_1712 Sporulation transcription factor Spo0A					Yes
	R4-3	3106025	SNV	C	A	100		Non-coding just before hypthothical protein
	R4-3	3278204	SNV	G	T	100		hypothetical protein
Colony 4		Region	Type	Reference	Allele	Frequency
	R4-4	1981558	SNV	C	A	100	Cbei_1712	Cbei_RS08920/Cbei_1712 Sporulation transcription factor Spo0A					Yes
	R4-4	3106025	SNV	C	A	100		Non-coding just before hypthothical protein
	R4-4	3278204	SNV	G	T	100		hypothetical protein
	R4-4	5763146	SNV	C	A	100	Cbei_4909	1,4-alpha-glucan branching protein GlgB
Colony 5		Region	Type	Reference	Allele	Frequency
	R4-5	839981	SNV	C	A	100		Non-coding after MurR/RpiR family transcriptional regulator
	R4-5	1981558	SNV	C	A	100	Cbei_1712	Cbei_RS08920/Cbei_1712 Sporulation transcription factor Spo0A					Yes
	R4-5	3106025	SNV	C	A	100		Non-coding just before hypthothical protein
	R4-5	3176707	SNV	C	A	100	Cbei_2736	Na+/H+ antiporter
	R4-5	3278204	SNV	G	T	100		hypothetical protein
	R4-5	4115506	SNV	C	A	100	Cbei_3564	HAMP domain-containing histidine kinase
	R4-5	4341782	SNV	C	A	100	Cbei_3779	FAD-dependent oxidoreductase
Colony 6	R4-6	Region	Type	Reference	Allele	Frequency
	R4-6	1981558	SNV	C	A	100	Cbei_1712	Cbei_RS08920/Cbei_1712 Sporulation transcription factor Spo0A					Yes
	R4-6	2349885	SNV	G	T	100	Cbei_2021	DUF2075 domain-containing protein
	R4-6	3278204	SNV	G	T	100		hypothetical protein
	R4-6	3486319	SNV	C	A	100	Cbei_2984	HAMP domain-containing histidine kinase
	R4-6	5456405	SNV	C	A	100	Cbei_4696	cell wall-binding repeat-containing protein
Colony 7		Region	Type	Reference	Allele	Frequency
	R4-7	1040982	SNV	G	T	100	Cbei_0857	S8 family peptidase
	R4-7	1465317	SNV	C	A	97.06	Cbei_1235	response regulator
	R4-7	3106025	SNV	C	A	100		Non-coding just before hypthothical protein
	R4-7	3278204	SNV	G	T	100		hypothetical protein
	R4-7	3705584	SNV	C	A	100	Cbei_3169	PAS domain-containing sensor histidine kinase
	R4-7	4566233	SNV	C	A	100	Cbei_3978	ABC transporter ATP-binding protein
Colony 8	R4-8	Region	Type	Reference	Allele	Frequency
	R4-8	1586310	SNV	C	A	100		Non-coding region just before hypothetical protein
	R4-8	1981558	SNV	C	A	100	Cbei_1712	Cbei_RS08920/Cbei_1712 Sporulation transcription factor Spo0A					Yes
	R4-8	3106025	SNV	C	A	100		Non-coding just before hypthothical protein
	R4-8	3278204	SNV	G	T	100		hypothetical protein
Colony 9	R4-9	Region	Type	Reference	Allele	Frequency
	R4-9	135064	SNV	G	T	100	Cbei_0105	lysine--tRNA ligase
	R4-9	1981558	SNV	C	A	100	Cbei_1712	Cbei_RS08920/Cbei_1712 Sporulation transcription factor Spo0A
	R4-9	3106025	SNV	C	A	100		Non-coding just before hypthothical protein					Yes
	R4-9	3278204	SNV	G	T	100		hypothetical protein
	R4-9	5275543	SNV	C	A	100	Cbei_4555	AAA family ATPase
Colony 10	R4-10	Region	Type	Reference	Allele	Frequency
	R4-10	1338241	SNV	G	T	100	Cbei_1119	sigma-E processing peptidase SpoIIGA
	R4-10	3046082	SNV	G	T	100	Cbei_2623	Hypothetical protein
	R4-10	3106025	SNV	C	A	100		Non-coding just before hypthothical protein
	R4-10	3278204	SNV	G	T	100		hypothetical protein
	R4-10	4353603	SNV	C	A	100	Cbei_3789	hypothetical protein
	R4-10	4518248	SNV	C	A	100		Non-coding region after N-acetyltransferase
	R4-10	5720577	SNV	G	T	100		Non-coding region between Cbei_RS24895/Cbei_4884 Hypothetical protein and abrB Family transcriptional regulator					Yes					No
Replicate 5
Colony 1		Region	Type	Reference	Allele	Frequency	Gene affected	Info
	R5-1	790338	SNV	G	T	100	Cbei_0659	GHKL domain-containing protein
	R5-1	2721513	SNV	G	T	100	Cbei_2357	extracellular solute-binding protein
	R5-1	5242811	SNV	C	A	100		Just before FAD-dependent oxidoreductase
	R5-1	5720653	SNV	G	T	100		SNP in the 0A box before 4885 abrB					Yes					No
Colony 2		Region	Type	Reference	Allele	Frequency
	R5-2	1981546	SNV	G	T	100	Cbei_1712	Cbei_RS08920/Cbei_1712 Sporulation transcription factor Spo0A					Yes
	R5-2	3388088	SNV	C	A	100	Cbei_2900	sensor domain-containing diguanylate cyclase
	R5-2	5931540	SNV	C	T	92.31		rRNA
Colony 3		Region	Type	Reference	Allele	Frequency
	R5-3	1981546	SNV	G	T	94.12	Cbei_1712	Cbei_RS08920/Cbei_1712 Sporulation transcription factor Spo0A					Yes
	R5-3	2492269	SNV	G	T	100		Just before N-acetylmuramoyl-L-alanine amidase family protein
	R5-3	5703601	SNV	C	A	100	Cbei_4867	ABC transporter permease
Colony 4		Region	Type	Reference	Allele	Frequency
	R5-4	1981546	SNV	G	T	100	Cbei_1712	Cbei_RS08920/Cbei_1712 Sporulation transcription factor Spo0A					Yes
	R5-4	2134147	SNV	G	T	100	Cbei_1843	1-phosphofructokinase
	R5-4	3008467	SNV	A	C	100	Cbei_2588	DNRLRE domain-containing protein
Colony 5		Region	Type	Reference	Allele	Frequency
	R5-5	941651	SNV	G	T	100	Cbei_0773	M3 family oligoendopeptidase
	R5-5	1698435	SNV	G	T	100	Cbei_1443	DUF4968 domain-containing protein
	R5-5	1982167	SNV	G	T	100	Cbei_1712	Cbei_RS08920/Cbei_1712 Sporulation transcription factor Spo0A					Yes					No
	R5-5	3918838	SNV	C	A	100		Intergenic region before PTS ascorbate transporter subunit IIC
Colony 6		Region	Type	Reference	Allele	Frequency
	R5-6	525156	SNV	G	T	100	Cbei_0433	preprotein translocase subunit SecA
	R5-6	1981937	SNV	G	T	100	Cbei_1712	Cbei_RS08920/Cbei_1712 Sporulation transcription factor Spo0A					Yes
Colony 7		Region	Type	Reference	Allele	Frequency
	R5-7	1255790	SNV	G	T	100	Cbei_1047	EcsC family protein
	R5-7	1405918	SNV	G	T	100	Cbei_1185	DNA-protecting protein DprA
	R5-7	1981937	SNV	G	T	100	Cbei_1712	Cbei_RS08920/Cbei_1712 Sporulation transcription factor Spo0A					Yes
	R5-7	2831694	SNV	G	T	97.14	Cbei_2445	hypothetical protein
Colony 8		Region	Type	Reference	Allele	Frequency
	R5-8	1981982	SNV	C	A	100	Cbei_1712	Cbei_RS08920/Cbei_1712 Sporulation transcription factor Spo0A					Yes					No
	R5-8	4074638	SNV	C	A	100	Cbei_3524	substrate-binding domain-containing protein
	R5-8	4600484	SNV	C	A	100	Cbei_4006	butyrate kinase
	R5-8	5998634	SNV	C	A	100	Cbei_5100	protein jag
Colony 9		Region	Type	Reference	Allele	Frequency
	R5-9	1981937	SNV	G	T	100	Cbei_1712	Cbei_RS08920/Cbei_1712 Sporulation transcription factor Spo0A					Yes
	R5-9	4445564	SNV	C	A	98.55		Non-coding region
	R5-9	5931540	SNV	C	T	100		rRNA
Colony 10		Region	Type	Reference	Allele	Frequency
	R5-10	1797009	SNV	G	T	100	Cbei_1522	DHA2 family efflux MFS transporter permease subunit
	R5-10	1881651	SNV	T	C	100	Cbei_1605	resolvase domain-containing protein
	R5-10	3291406	SNV	C	A	100		Non-coding region
	R5-10	5073049	SNV	C	A	100	Cbei_4397	molecular chaperone
	R5-10	5720577	SNV	G	T	100		Non-coding region between Cbei_RS24895/Cbei_4884 Hypothetical protein and abrB Family transcriptional regulator					Yes						or are my eyes deceiving me?
	R5-10	5931540	SNV	C	T	72.73		rRNA
Replicate 6
Colony 1		Region	Type	Reference	Allele	Frequency	Gene affected	Info
	R6-1	1067882	SNV	G	T	100	Cbei_0875	HAMP domain-containing protein
	R6-1	1936506	SNV	G	T	98.77	Cbei_1656	baseplate J/gp47 family protein
	R6-1	1982179	SNV	G	T	100	Cbei_1712	Cbei_RS08920/Cbei_1712 Sporulation transcription factor Spo0A					Yes
	R6-1	2977439	SNV	C	A	100	Cbei_2568	pentapeptide repeat-containing protein
	R6-1	4958313	SNV	C	A	100	Cbei_4304	purine-binding chemotaxis protein CheW
	R6-1	5787230	SNV	C	A	100	Cbei_4918	methyl-accepting chemotaxis protein
Colony 2		Region	Type	Reference	Allele	Frequency
	R6-2	1029803	SNV	G	T	100	Cbei_0849	pyruvate, phosphate dikinase
	R6-2	1936506	SNV	G	T	100	Cbei_1656	baseplate J/gp47 family protein
	R6-2	2557231	SNV	C	A	100	Cbei_2188	hypothetical protein
	R6-2	5495464	SNV	C	A	100	Cbei_4721	cell wall-binding protein
	R6-2	5720653	SNV	G	T	100		Non-coding region between Cbei_RS24895/Cbei_4884 Hypothetical protein and abrB Family transcriptional regulator					Yes
Colony 3		Region	Type	Reference	Allele	Frequency
	R6-3	1029803	SNV	G	T	100	Cbei_0849	pyruvate, phosphate dikinase
	R6-3	1936506	SNV	G	T	100	Cbei_1656	baseplate J/gp47 family protein
	R6-3	2412828	SNV	G	T	100		intergenic region before spore coat associated protein CotJA
	R6-3	5720653	SNV	G	T	100		Non-coding region between Cbei_RS24895/Cbei_4884 Hypothetical protein and abrB Family transcriptional regulator					Yes
Colony 4		Region	Type	Reference	Allele	Frequency
	R6-4	1532544	SNV	G	T	98.44	Cbei_1297	hypothetical protein
	R6-4	1936506	SNV	G	T	99.03	Cbei_1656	baseplate J/gp47 family protein
	R6-4	2724475	SNV	G	T	100	Cbei_2359	carbohydrate ABC transporter permease
	R6-4	5513148	SNV	C	A	100	Cbei_4728	ABC transporter ATP-binding protein/permease
	R6-4	5720653	SNV	G	T	100		Non-coding region between Cbei_RS24895/Cbei_4884 Hypothetical protein and abrB Family transcriptional regulator					Yes
Colony 5		Region	Type	Reference	Allele	Frequency
	R6-5	1936506	SNV	G	T	100	Cbei_1656	baseplate J/gp47 family protein
	R6-5	1982179	SNV	G	T	100	Cbei_1712	Cbei_RS08920/Cbei_1712 Sporulation transcription factor Spo0A					Yes
	R6-5	2871057	SNV	G	T	100	Cbei_2478	TolC family protein
	R6-5	3424148	SNV	C	A	100	Cbei_2921	DHA2 family efflux MFS transporter permease subunit
Colony 6		Region	Type	Reference	Allele	Frequency
	R6-6	1936506	SNV	G	T	100	Cbei_1656	baseplate J/gp47 family protein
	R6-6	5384324	SNV	C	A	100	Cbei_4648	sugar kinase
	R6-6	5613995	SNV	C	A	100	Cbei_4800	transporter substrate-binding domain-containing protein
	R6-6	5720577	SNV	G	T	100		Non-coding region between Cbei_RS24895/Cbei_4884 Hypothetical protein and abrB Family transcriptional regulator					Yes
Colony 7		Region	Type	Reference	Allele	Frequency
	R6-7	89773	SNV	G	T	100		intergenic region before homocitrate synthase
	R6-7	890527	SNV	C	A	100	Cbei_0739	flavodoxin family protein
	R6-7	1029803	SNV	G	T	99.32	Cbei_0849	pyruvate, phosphate dikinase
	R6-7	1881651	SNV	T	C	100	Cbei_1605	type II/IV secretion system protein and resolvase domain-containing protein
	R6-7	3438450	SNV	C	A	97.22	Cbei_2932	Na+/H+ antiporter NhaA
	R6-7	5720653	SNV	G	T	100		Non-coding region between Cbei_RS24895/Cbei_4884 Hypothetical protein and abrB Family transcriptional regulator					Yes
	R6-7	5931540	SNV	C	T	100		rRNA
Colony 8		Region	Type	Reference	Allele	Frequency
	R6-8	1936506	SNV	G	T	100	Cbei_1656	baseplate J/gp47 family protein
	R6-8	5384324	SNV	C	A	100	Cbei_4648	sugar kinase
	R6-8	5499354	SNV	C	A	100	Cbei_4722	cell wall/surface repeat-containing protein
	R6-8	5613995	SNV	C	A	100	Cbei_4800	transporter substrate-binding domain-containing protein
	R6-8	5720577	SNV	G	T	100		intergenic region before 4885 abrB - not 0A box, could be prom					Yes
Colony 9		Region	Type	Reference	Allele	Frequency
	R6-9	1067882	SNV	G	T	100	Cbei_0875	HAMP domain-containing protein
	R6-9	1936506	SNV	G	T	100	Cbei_1656	baseplate J/gp47 family protein
	R6-9	1982179	SNV	G	T	100	Cbei_1712	Cbei_RS08920/Cbei_1712 Sporulation transcription factor Spo0A					Yes
	R6-9	2977439	SNV	C	A	100	Cbei_2568	pentapeptide repeat-containing protein
	R6-9	4958313	SNV	C	A	100	Cbei_4304	purine-binding chemotaxis protein CheW
	R6-9	5787230	SNV	C	A	100	Cbei_4918	methyl-accepting chemotaxis protein
	R6-9	5931540	SNV	C	T	100		rRNA
Colony 10		Region	Type	Reference	Allele	Frequency
	R6-10	1936506	SNV	G	T	100	Cbei_1656	baseplate J/gp47 family protein
	R6-10	5384324	SNV	C	A	100	Cbei_4648	sugar kinase
	R6-10	5613995	SNV	C	A	100	Cbei_4800	transporter substrate-binding domain-containing protein
	R6-10	5720577	SNV	G	T	100		Non-coding region between Cbei_RS24895/Cbei_4884 Hypothetical protein and abrB Family transcriptional regulator					Yes

## Sheet: SI table 3
SNPs found for isolates that were whole genome sequeced at the start and end of the heat shock experiment
Isolates at subculture 0										Isolates at subculture 15
Replicate 1 subculture 0										Replicate 1 subculture 15
C1	Region	Type	Reference	Allele	Frequency	Gene affected	Info			C1	Region	Type	Reference	Allele	Frequency	Gene affected	Info
	3755312	SNV	C	A	100		Non-coding region after hypothetical protein				3715208	SNV	G	T	100	Cbei_3181	LysR family transcriptional regulator
C2	Region	Type	Reference	Allele	Frequency						4503127	SNV	T	A	100		Non-coding region
	3715208	SNV	G	T	100	Cbei_3181	LysR family transcriptional regulator			C2	Region	Type	Reference	Allele	Frequency
C3	Region	Type	Reference	Allele	Frequency						3715208	SNV	G	T	99.1	Cbei_3181	LysR family transcriptional regulator
	3715208	SNV	G	T	100	Cbei_3181	LysR family transcriptional regulator				4961397	SNV	C	A	100	Cbei_4307	chemotaxis protein CheA
C4	Region	Type	Reference	Allele	Frequency					C3	Region	Type	Reference	Allele	Frequency
	3715208	SNV	G	T	100	Cbei_3181	LysR family transcriptional regulator				2149238	SNV	C	A	100	Cbei_1854	S8 family peptidase
C5	Region	Type	Reference	Allele	Frequency						3715208	SNV	G	T	100	Cbei_3181	LysR family transcriptional regulator
	3715208	SNV	G	T	100	Cbei_3181	LysR family transcriptional regulator				4949120	SNV	G	T	100	Cbei_4291	flagellar filament capping protein FliD
										C4	Region	Type	Reference	Allele	Frequency
Replicate 2 subculture 0											3941622	SNV	C	A	97.26	Cbei_3393	hypothetical protein
C1	Region	Type	Reference	Allele	Frequency	Gene affected	Info				4362366	SNV	C	A	100	Cbei_3799	molybdopterin-guanine dinucleotide biosynthesis protein B
	2276319	SNV	G	T	100	Cbei_1963	tyrosine-type recombinase/integrase				4856926	SNV	C	A	100	Cbei_4210	prepilin-type N-terminal cleavage/methylation domain-containing protein
	3188823	SNV	G	T	100	Cbei_2745	zinc finger SWIM domain-containing protein				5217124	SNV	C	A	100	Cbei_4509	glycerol kinase GlpK
C2	Region	Type	Reference	Allele	Frequency					C5	Region	Type	Reference	Allele	Frequency
	2278608	SNV	G	T	100		Non-coding region				1043759	SNV	G	T	100	Cbei_0858	S8 family peptidase
	3188823	SNV	G	T	100	Cbei_2745	zinc finger SWIM domain-containing protein				3715208	SNV	G	T	100	Cbei_3181	LysR family transcriptional regulator
	5883156^5883157	Insertion	-	C	80.59	Cbei_4998	ATPase				5433852	SNV	C	A	100	Cbei_4681	fucose isomerase
	5883158^5883159	Insertion	-	A	81.09	Cbei_4998	ATPase			C6	Region	Type	Reference	Allele	Frequency
C3	Region	Type	Reference	Allele	Frequency						2148591	SNV	C	A	100	Cbei_1854	S8 family peptidase
	2278608	SNV	G	T	100		Non-coding region				3715208	SNV	G	T	100	Cbei_3181	LysR family transcriptional regulator
	3188823	SNV	G	T	100	Cbei_2745	zinc finger SWIM domain-containing protein				4862880	SNV	C	A	97.78	Cbei_4215	pilus assembly protein PilM
C4	Region	Type	Reference	Allele	Frequency					C7	Region	Type	Reference	Allele	Frequency
	2278608	SNV	G	T	100		Non-coding region				2148591	SNV	C	A	81.63	Cbei_1854	S8 family peptidase
	3188823	SNV	G	T	100	Cbei_2745	zinc finger SWIM domain-containing protein				3715208	SNV	G	T	98	Cbei_3181	LysR family transcriptional regulator
C5	Region	Type	Reference	Allele	Frequency						4862880	SNV	C	A	82.35	Cbei_4215	pilus assembly protein PilM
	2278608	SNV	G	T	100		Non-coding region			C8	Region	Type	Reference	Allele	Frequency
	3188823	SNV	G	T	100	Cbei_2745	zinc finger SWIM domain-containing protein				1043507	SNV	G	T	100	Cbei_0858	S8 family peptidase
											3715208	SNV	G	T	100	Cbei_3181	LysR family transcriptional regulator
Replicate 3 subculture 0										C9	Region	Type	Reference	Allele	Frequency
C1	Region	Type	Reference	Allele	Frequency	Gene affected	Info				670464	SNV	G	T	100	Cbei_0559	nickel pincer cofactor biosynthesis protein LarC
	2618199	SNV	G	T	100		Non-coding region				3715208	SNV	G	T	100	Cbei_3181	LysR family transcriptional regulator
	5389969	SNV	C	A	84.38		Non-coding region				4864401	SNV	C	A	100		Non-coding region
C2	Region	Type	Reference	Allele	Frequency					C10	Region	Type	Reference	Allele	Frequency
	2618199	SNV	G	T	92.31		Non-coding region				1043759	SNV	G	T	100	Cbei_0858	S8 family peptidase
C3	Region	Type	Reference	Allele	Frequency						3715208	SNV	G	T	100	Cbei_3181	LysR family transcriptional regulator
	2618199	SNV	G	T	100		Non-coding region				5433852	SNV	C	A	98.25	Cbei_4681	fucose isomerase
	5003245	SNV	C	A	100		Non-coding region just before phosphoenolpyruvate mutase
C4	Region	Type	Reference	Allele	Frequency					Replicate 2 subculture 15
C5	Region	Type	Reference	Allele	Frequency					C1	Region	Type	Reference	Allele	Frequency	Gene affected	Info
	1145548	SNV	G	T	100	Cbei_0960	ribokinase				1040976	SNV	G	T	98.11	Cbei_0857	S8 family peptidase
	2618199	SNV	G	T	100		Non-coding region				3188823	SNV	G	T	100	Cbei_2745	zinc finger SWIM domain-containing protein
											3882237	SNV	G	T	100	Cbei_3334	hypothetical protein
										C2	Region	Type	Reference	Allele	Frequency
											491509	SNV	C	A	100	Cbei_0403	peptide chain release factor N(5)-glutamine methyltransferase
											901357	SNV	G	T	100	Cbei_0746	IS110 family transposase
											1040976	SNV	G	T	100	Cbei_0857	S8 family peptidase
											2278608	SNV	G	T	100		Non-coding region
											3188823	SNV	G	T	100	Cbei_2745	zinc finger SWIM domain-containing protein
											4171747	SNV	G	T	98.51	Cbei_3624	hypothetical protein
										C3	Region	Type	Reference	Allele	Frequency
											2278608	SNV	G	T	100		Non-coding region
											3188823	SNV	G	T	100	Cbei_2745	zinc finger SWIM domain-containing protein
											3590743	SNV	C	A	100	Cbei_3077	TetR/AcrR family transcriptional regulator
											5962098	SNV	C	A	100	Cbei_5064	dUTPase
										C4	Region	Type	Reference	Allele	Frequency
											1040976	SNV	G	T	98.21	Cbei_0857	S8 family peptidase
											1981435	SNV	G	T	96.43	Cbei_1712	sporulation transcription factor Spo0A
										C5	Region	Type	Reference	Allele	Frequency
											901357	SNV	G	T	100	Cbei_0746	IS110 family transposase
											1040976	SNV	G	T	100	Cbei_0857	S8 family peptidase
											2278608	SNV	G	T	100		Non-coding region
											3188823	SNV	G	T	100	Cbei_2745	zinc finger SWIM domain-containing protein
										C6	Region	Type	Reference	Allele	Frequency
											901357	SNV	G	T	100	Cbei_0746	IS110 family transposase
											1040976	SNV	G	T	99.33	Cbei_0857	S8 family peptidase
											2278608	SNV	G	T	95.45		Non-coding region
											3188823	SNV	G	T	100	Cbei_2745	zinc finger SWIM domain-containing protein
										C7	Region	Type	Reference	Allele	Frequency
											1040976	SNV	G	T	98.51	Cbei_0857	S8 family peptidase
											2278608	SNV	G	T	100		Non-coding region
											2996811	SNV	C	A	100	Cbei_2582	hypothetical protein
											3188823	SNV	G	T	100	Cbei_2745	zinc finger SWIM domain-containing protein
											3369092	SNV	C	A	100	Cbei_2885	L-lactate permease
										C8	Region	Type	Reference	Allele	Frequency
											901357	SNV	G	T	100	Cbei_0746	IS110 family transposase
											1040976	SNV	G	T	100	Cbei_0857	S8 family peptidase
											2278608	SNV	G	T	100		Non-coding region
											3188823	SNV	G	T	100	Cbei_2745	zinc finger SWIM domain-containing protein
											3794413	SNV	C	A	100		Non-coding region
										C9	Region	Type	Reference	Allele	Frequency
											2278608	SNV	G	T	100		Non-coding region
											3188823	SNV	G	T	100	Cbei_2745	zinc finger SWIM domain-containing protein
											Region	Type	Reference	Allele	Frequency
										C10	901357	SNV	G	T	100	Cbei_0746	IS110 family transposase
											1040976	SNV	G	T	100	Cbei_0857	S8 family peptidase
											2278608	SNV	G	T	100		Non-coding region
											3188823	SNV	G	T	100	Cbei_2745	zinc finger SWIM domain-containing protein
											4162954	SNV	G	T	100		Non-coding region
											4865827	SNV	C	A	98.57	Cbei_4218	type II/IV secretion system protein
										Replicate 3 subculture 15
										C1	Region	Type	Reference	Allele	Frequency	Gene affected	Info
											1565753	SNV	G	T	100	Cbei_1328	ATP-dependent Clp protease ATP-binding subunit ClpX
											1806904	SNV	G	T	100	Cbei_1532	tRNA preQ1(34) S-adenosylmethionine ribosyltransferase-isomerase QueA
											2219835	SNV	C	A	100	Cbei_1923	MFS transporter
											2618199	SNV	G	T	100		Non-coding region
											4910538	SNV	C	A	96.61	Cbei_4252	flagellar biosynthesis protein FlhF
										C2	Region	Type	Reference	Allele	Frequency
											1090270	SNV	G	T	100	Cbei_0905	Hypothetical protein
											2618199	SNV	G	T	100		Non-coding region
											4859179	SNV	C	A	100	Cbei_4211	Hypothetical protein
										C3	Region	Type	Reference	Allele	Frequency
											2618199	SNV	G	T	100		Non-coding region
										C4	Region	Type	Reference	Allele	Frequency
											1538601	SNV	G	T	100	Cbei_1303	Hypothetical protein
											2618199	SNV	G	T	100		Non-coding region
										C5	Region	Type	Reference	Allele	Frequency
											2618199	SNV	G	T	100		Non-coding region
											2893272	SNV	G	T	100	Cbei_2496	copper homeostasis protein CutC
											4961508	SNV	C	A	98.92	Cbei_4252	flagellar biosynthesis protein FlhF
										C6	Region	Type	Reference	Allele	Frequency
											210545	SNV	G	T	100	Cbei_0184	energy-coupling factor transporter transmembrane protein EcfT
											1090270	SNV	G	T	100	Cbei_0905	Hypothetical protein
											2618199	SNV	G	T	100		Non-coding region
											4859179	SNV	C	A	100	Cbei_4211	Hypothetical protein
										C7	Region	Type	Reference	Allele	Frequency
											1565753	SNV	G	T	100	Cbei_1328	ATP-dependent Clp protease ATP-binding subunit ClpX
											1806904	SNV	G	T	100	Cbei_1532	tRNA preQ1(34) S-adenosylmethionine ribosyltransferase-isomerase QueA
											2515296	SNV	G	T	100	Cbei_2154	MFS transporter
											2618199	SNV	G	T	100		Non-coding region
											3096230	SNV	C	A	100	Cbei_2667	fatty acid desaturase
										C8	Region	Type	Reference	Allele	Frequency
											2425330	SNV	C	A	100	Cbei_2082	adenylosuccinate synthase
											2618199	SNV	G	T	100		Non-coding region
											5218356	SNV	T	C	100		Non-coding region before glycerol-3-phosphate responsive antiterminator
										C9	Region	Type	Reference	Allele	Frequency
											210545	SNV	G	T	100	Cbei_0184	energy-coupling factor transporter transmembrane protein EcfT
											1090270	SNV	G	T	100	Cbei_0905	Hypothetical protein
											2618199	SNV	G	T	100		Non-coding region
											4859179	SNV	C	A	100	Cbei_4211	Hypothetical protein
										C10	Region	Type	Reference	Allele	Frequency
											1090270	SNV	G	T	100	Cbei_0905	Hypothetical protein
											1377139..1377153	Deletion	TGAAGATGTAAGTGA	-	54.55	Cbei_1157	DAK2 domain-containing protein
											2618199	SNV	G	T	100		Non-coding region
											4862457..4862458	Deletion	AT	-	76.34	Cbei_4214	PilN domain-containing protein

## Sheet: SI table 4
Table 4A - Freebayes and LoFreq Joint Variant Calls. Freebayes and LoFreq Joint Variant Calls. ID is the unique identification of the variant consisting of chromosome, position and nucleotide change. POS is the position is the location the variant occurs at in th genome. REF is the reference allele nucleotide base. ALT is the alternate or non-reference allele nucleotide base. AF Estimated allele …											Table 4B - Heatmap Variant Calls. ID is the unique identification of the variant consisting of chromosome, position and nucleotide change. POS is the position is the location the variant occurs at in the genome. REF is the reference allele nucleotide base. ALT is the alternate or non-reference allele nucleotide base. AF is the Freebayes estimated allele frequency in the range (0,1]. FREEBAYES_DP …											Table 4C - Spearmans Correlation for Freebayes Alternate Frequency and Depth. Spearmans Correlation for Freebayes Alternate Frequency and Depth. Only variants with absolute spearman's correlation coefficient above 0.3 are included. ID is the unique identification of the variant consisting of chromosome, position and nucleotide change. SPEARMANS_RHO is the correlation coefficient between alternate…
SUBCULTURE	REPLICATE	ID	POS	REF	ALT	AF	AC	FREEBAYES_DP	LOFREQ_DP		SUBCULTURE	REPLICATE	ID	POS	REF	ALT	AF	FREEBAYES_DP	LOFREQ_DP			ID	REPLICATE	SPEARMANS_RHO	N
0	2	Chromosome_1255087_T_C	1255087	T	C	1	50	456	477		0	2	Chromosome_1443266_T_A	1443266	T	A	0.04	456	462			Chromosome_1957725_C_T	5	0.771935	12
0	2	Chromosome_140864_T_C	140864	T	C	0.02	1	491	505		0	2	Chromosome_2036580_C_G	2036580	C	G	0.06	439	441			Chromosome_1957725_C_T	4	0.621309	15
0	2	Chromosome_1443266_T_A	1443266	T	A	0.04	2	456	462		0	2	Chromosome_581774_C_G	581774	C	G	0.04	411	425			Chromosome_1957725_C_T	2	0.537155	15
0	2	Chromosome_1653483_T_A	1653483	T	A	0.04	2	478	501		0	3	Chromosome_1443266_T_A	1443266	T	A	0.08	249	253			Chromosome_1957725_C_T	3	0.518391	15
0	2	Chromosome_1676728_A_T	1676728	A	T	0.04	2	380	408		0	3	Chromosome_2036580_C_G	2036580	C	G	0.06	241	248			Chromosome_1957725_C_T	6	0.513472	15
0	2	Chromosome_1676735_A_T	1676735	A	T	0.04	2	401	422		0	4	Chromosome_1443266_T_A	1443266	T	A	0.04	441	447			Chromosome_1255087_T_C	5	0.423072	12
0	2	Chromosome_1735764_T_A	1735764	T	A	0.04	2	446	460		0	4	Chromosome_2036580_C_G	2036580	C	G	0.04	387	395			Chromosome_5170894_T_C	2	-0.418718	15
0	2	Chromosome_1802751_T_A	1802751	T	A	0.02	1	441	445		0	4	Chromosome_581774_C_G	581774	C	G	0.06	406	424			Chromosome_5769732_T_C	2	0.411611	15
0	2	Chromosome_18237_A_T	18237	A	T	0.02	1	465	476		0	5	Chromosome_1443266_T_A	1443266	T	A	0.04	403	416			Chromosome_5769732_T_C	6	0.355763	15
0	2	Chromosome_1855950_G_A	1855950	G	A	0.02	1	373	418		0	5	Chromosome_2036580_C_G	2036580	C	G	0.04	379	377			Chromosome_1255087_T_C	2	-0.306948	15
0	2	Chromosome_1957725_C_T	1957725	C	T	0.32	16	574	565		0	5	Chromosome_3230876_G_T	3230876	G	T	0.02	315	355
0	2	Chromosome_1979403_T_C	1979403	T	C	0.04	2	347	358		0	5	Chromosome_356716_G_T	356716	G	T	0.02	410	417
0	2	Chromosome_1979408_G_A	1979408	G	A	0.04	2	334	365		0	5	Chromosome_581774_C_G	581774	C	G	0.04	412	415
0	2	Chromosome_2036580_C_G	2036580	C	G	0.06	3	439	441		0	6	Chromosome_1443266_T_A	1443266	T	A	0.06	291	302
0	2	Chromosome_2478331_G_A	2478331	G	A	0.02	1	372	390		0	6	Chromosome_2036580_C_G	2036580	C	G	0.04	270	284
0	2	Chromosome_2478337_A_T	2478337	A	T	0.02	1	382	401		0	6	Chromosome_2062696_G_T	2062696	G	T	0.04	306	316
0	2	Chromosome_2605735_A_T	2605735	A	T	0.04	2	443	451		0	6	Chromosome_581774_C_G	581774	C	G	0.06	317	336
0	2	Chromosome_2852221_A_T	2852221	A	T	0.02	1	475	486		1	2	Chromosome_1443266_T_A	1443266	T	A	0.08	458	467
0	2	Chromosome_2852226_A_G	2852226	A	G	0.02	1	480	488		1	2	Chromosome_2036580_C_G	2036580	C	G	0.08	431	455
0	2	Chromosome_3030185_A_G	3030185	A	G	0.02	1	457	474		1	2	Chromosome_2062696_G_T	2062696	G	T	0.04	402	426
0	2	Chromosome_3500171_G_A	3500171	G	A	0.04	2	421	445		1	2	Chromosome_581774_C_G	581774	C	G	0.08	447	462
0	2	Chromosome_3500178_A_C	3500178	A	C	0.02	1	420	438		1	3	Chromosome_1443266_T_A	1443266	T	A	0.06	452	470
0	2	Chromosome_3500183_G_T	3500183	G	T	0.02	1	423	446		1	3	Chromosome_1981558_C_A	1981558	C	A	0.2	443	457
0	2	Chromosome_3500190_T_C	3500190	T	C	0.02	1	417	438		1	3	Chromosome_2036580_C_G	2036580	C	G	0.04	508	522
0	2	Chromosome_377565_T_A	377565	T	A	0.02	1	421	444		1	3	Chromosome_2829520_G_T	2829520	G	T	0.18	379	389
0	2	Chromosome_3915857_T_C	3915857	T	C	0.04	2	405	418		1	3	Chromosome_481312_G_T	481312	G	T	0.14	532	554
0	2	Chromosome_416673_T_A	416673	T	A	0.02	1	457	466		1	3	Chromosome_581774_C_G	581774	C	G	0.06	495	522
0	2	Chromosome_4189439_T_G	4189439	T	G	0.04	2	382	394		1	3	Chromosome_776119_G_T	776119	G	T	0.02	519	529
0	2	Chromosome_4189444_C_A	4189444	C	A	0.04	2	375	393		1	5	Chromosome_1443266_T_A	1443266	T	A	0.04	407	425
0	2	Chromosome_4193975_T_C	4193975	T	C	0.02	1	424	431		1	5	Chromosome_1981546_G_T	1981546	G	T	0.04	525	544
0	2	Chromosome_4242481_A_T	4242481	A	T	0.02	1	432	454		1	5	Chromosome_2062696_G_T	2062696	G	T	0.08	227	237
0	2	Chromosome_4355964_A_G	4355964	A	G	0.04	2	443	477		1	5	Chromosome_356716_G_T	356716	G	T	0.06	393	406
0	2	Chromosome_4355985_C_T	4355985	C	T	0.04	2	441	464		1	5	Chromosome_581774_C_G	581774	C	G	0.06	306	318
0	2	Chromosome_4583380_A_G	4583380	A	G	0.02	1	418	431		1	6	Chromosome_1443266_T_A	1443266	T	A	0.06	440	445
0	2	Chromosome_4899424_A_T	4899424	A	T	0.02	1	427	454		1	6	Chromosome_1982179_G_T	1982179	G	T	0.26	434	479
0	2	Chromosome_5170894_T_C	5170894	T	C	1	50	424	438		1	6	Chromosome_2036580_C_G	2036580	C	G	0.06	371	374
0	2	Chromosome_5193370_T_A	5193370	T	A	0.02	1	457	469		1	6	Chromosome_581774_C_G	581774	C	G	0.06	466	498
0	2	Chromosome_5193383_T_A	5193383	T	A	0.02	1	443	451		1	6	Chromosome_935425_G_T	935425	G	T	0.04	384	407
0	2	Chromosome_5207344_A_T	5207344	A	T	0.04	2	458	491		10	2	Chromosome_1443266_T_A	1443266	T	A	0.04	532	548
0	2	Chromosome_5677541_T_A	5677541	T	A	0.06	3	393	431		10	2	Chromosome_1552468_G_T	1552468	G	T	0.04	422	440
0	2	Chromosome_568824_T_A	568824	T	A	0.04	2	419	445		10	2	Chromosome_1981558_C_A	1981558	C	A	0.06	477	496
0	2	Chromosome_5769732_T_C	5769732	T	C	0.5	25	1012	1046		10	2	Chromosome_1981661_G_T	1981661	G	T	0.1	436	479
0	2	Chromosome_5791946_A_T	5791946	A	T	0.04	2	430	476		10	2	Chromosome_1981937_G_T	1981937	G	T	0.14	477	500
0	2	Chromosome_581774_C_G	581774	C	G	0.04	2	411	425		10	2	Chromosome_2036580_C_G	2036580	C	G	0.04	395	407
0	2	Chromosome_5861530_T_A	5861530	T	A	0.02	1	494	507		10	2	Chromosome_2062696_G_T	2062696	G	T	0.02	457	484
0	2	Chromosome_5861535_T_A	5861535	T	A	0.02	1	488	507		10	2	Chromosome_3590756_G_T	3590756	G	T	0.06	360	387
0	2	Chromosome_5998182_T_A	5998182	T	A	0.06	3	408	435		10	2	Chromosome_5720650_G_A	5720650	G	A	0.04	505	528
0	2	Chromosome_926547_A_T	926547	A	T	0.02	1	466	489		10	2	Chromosome_581774_C_G	581774	C	G	0.04	518	545
0	3	Chromosome_1086637_A_T	1086637	A	T	0.04	2	223	227		10	3	Chromosome_1443266_T_A	1443266	T	A	0.04	290	294
0	3	Chromosome_1170896_C_A	1170896	C	A	0.02	1	235	277		10	3	Chromosome_1981558_C_A	1981558	C	A	0.94	255	271
0	3	Chromosome_1255087_T_C	1255087	T	C	0.98	49	225	250		10	3	Chromosome_2829520_G_T	2829520	G	T	0.92	184	189
0	3	Chromosome_1420349_A_T	1420349	A	T	0.06	3	215	243		10	3	Chromosome_481312_G_T	481312	G	T	0.72	349	362
0	3	Chromosome_1420356_A_T	1420356	A	T	0.04	2	226	242		10	3	Chromosome_5720653_G_T	5720653	G	T	0.04	304	314
0	3	Chromosome_1443266_T_A	1443266	T	A	0.08	4	249	253		10	3	Chromosome_581774_C_G	581774	C	G	0.04	275	295
0	3	Chromosome_1526754_C_G	1526754	C	G	0.06	3	182	184		10	3	Chromosome_776119_G_T	776119	G	T	0.1	346	363
0	3	Chromosome_162742_A_C	162742	A	C	0.06	3	192	217		10	4	Chromosome_1443266_T_A	1443266	T	A	0.04	637	655
0	3	Chromosome_1676728_A_T	1676728	A	T	0.04	2	235	253		10	4	Chromosome_1981558_C_A	1981558	C	A	0.38	626	657
0	3	Chromosome_1676735_A_T	1676735	A	T	0.04	2	229	248		10	4	Chromosome_1981693_C_A	1981693	C	A	0.1	683	724
0	3	Chromosome_1735764_T_A	1735764	T	A	0.04	2	178	187		10	4	Chromosome_1981754_G_T	1981754	G	T	0.08	667	695
0	3	Chromosome_1774516_A_T	1774516	A	T	0.04	2	239	242		10	4	Chromosome_2036580_C_G	2036580	C	G	0.06	640	658
0	3	Chromosome_1780920_C_T	1780920	C	T	0.16	8	237	250		10	4	Chromosome_2060627_G_T	2060627	G	T	0.06	569	604
0	3	Chromosome_189816_A_T	189816	A	T	0.04	2	216	223		10	4	Chromosome_3705584_C_A	3705584	C	A	0.36	527	569
0	3	Chromosome_1957725_C_T	1957725	C	T	0.3	15	269	265		10	4	Chromosome_3706346_G_T	3706346	G	T	0.04	482	504
0	3	Chromosome_2021299_T_C	2021299	T	C	0.04	2	187	195		10	4	Chromosome_581774_C_G	581774	C	G	0.04	665	689
0	3	Chromosome_2036580_C_G	2036580	C	G	0.06	3	241	248		10	5	Chromosome_1443266_T_A	1443266	T	A	0.06	567	598
0	3	Chromosome_2352201_A_T	2352201	A	T	0.06	3	201	209		10	5	Chromosome_1981546_G_T	1981546	G	T	0.58	327	348
0	3	Chromosome_2352210_A_T	2352210	A	T	0.06	3	175	202		10	5	Chromosome_1981661_G_T	1981661	G	T	0.04	447	490
0	3	Chromosome_2393147_T_G	2393147	T	G	0.04	2	197	232		10	5	Chromosome_1981754_G_T	1981754	G	T	0.06	489	502
0	3	Chromosome_2478337_A_T	2478337	A	T	0.04	2	211	215		10	5	Chromosome_1981937_G_T	1981937	G	T	0.08	325	336
0	3	Chromosome_2542726_A_T	2542726	A	T	0.04	2	222	230		10	5	Chromosome_2036580_C_G	2036580	C	G	0.04	569	577
0	3	Chromosome_2945584_G_T	2945584	G	T	0.02	1	175	183		10	5	Chromosome_2062696_G_T	2062696	G	T	0.08	319	340
0	3	Chromosome_2954867_A_C	2954867	A	C	0.02	1	193	200		10	5	Chromosome_2549815_C_A	2549815	C	A	0.06	664	704
0	3	Chromosome_2958002_A_G	2958002	A	G	0.04	2	215	229		10	5	Chromosome_3126316_C_A	3126316	C	A	0.04	264	273
0	3	Chromosome_3045929_A_T	3045929	A	T	0.04	2	243	250		10	5	Chromosome_3230876_G_T	3230876	G	T	0.04	407	473
0	3	Chromosome_3045936_A_T	3045936	A	T	0.04	2	232	244		10	5	Chromosome_356716_G_T	356716	G	T	0.04	538	568
0	3	Chromosome_3045943_A_T	3045943	A	T	0.04	2	217	241		10	5	Chromosome_3706109_G_T	3706109	G	T	0.08	322	334
0	3	Chromosome_3329665_G_C	3329665	G	C	0.06	3	166	170		10	6	Chromosome_1580163_G_T	1580163	G	T	0.18	269	288
0	3	Chromosome_3422806_A_G	3422806	A	G	0.04	2	200	210		10	6	Chromosome_1982179_G_T	1982179	G	T	0.9	274	285
0	3	Chromosome_3466273_A_T	3466273	A	T	0.02	1	214	225		10	6	Chromosome_3595861_C_A	3595861	C	A	0.1	196	202
0	3	Chromosome_3467309_T_A	3467309	T	A	0.04	2	187	196		10	6	Chromosome_5720653_G_T	5720653	G	T	0.06	264	291
0	3	Chromosome_4136540_T_A	4136540	T	A	0.04	2	195	210		10	6	Chromosome_935425_G_T	935425	G	T	0.1	282	296
0	3	Chromosome_4193975_T_C	4193975	T	C	0.04	2	244	244		11	2	Chromosome_1443266_T_A	1443266	T	A	0.06	492	529
0	3	Chromosome_4355964_A_G	4355964	A	G	0.08	4	240	251		11	2	Chromosome_1552468_G_T	1552468	G	T	0.04	493	526
0	3	Chromosome_4355985_C_T	4355985	C	T	0.06	3	234	247		11	2	Chromosome_1981558_C_A	1981558	C	A	0.04	482	497
0	3	Chromosome_4583367_C_T	4583367	C	T	0.06	3	231	241		11	2	Chromosome_1981661_G_T	1981661	G	T	0.1	411	461
0	3	Chromosome_4583380_A_G	4583380	A	G	0.06	3	222	234		11	2	Chromosome_1981937_G_T	1981937	G	T	0.12	454	488
0	3	Chromosome_4700278_C_G	4700278	C	G	0.06	3	219	223		11	2	Chromosome_1982179_G_T	1982179	G	T	0.06	519	554
0	3	Chromosome_4736920_C_G	4736920	C	G	0.04	2	244	254		11	2	Chromosome_2036580_C_G	2036580	C	G	0.06	424	440
0	3	Chromosome_4737933_T_C	4737933	T	C	0.04	2	224	227		11	2	Chromosome_356716_G_T	356716	G	T	0.02	540	584
0	3	Chromosome_485157_T_A	485157	T	A	0.04	2	245	253		11	2	Chromosome_5720577_G_T	5720577	G	T	0.08	499	544
0	3	Chromosome_4958009_T_A	4958009	T	A	0.04	2	276	284		11	2	Chromosome_5720650_G_A	5720650	G	A	0.04	497	545
0	3	Chromosome_5026997_T_A	5026997	T	A	0.04	2	324	343		11	3	Chromosome_1981558_C_A	1981558	C	A	0.92	199	217
0	3	Chromosome_5027002_T_A	5027002	T	A	0.04	2	328	335		11	3	Chromosome_2036580_C_G	2036580	C	G	0.04	219	221
0	3	Chromosome_5027007_T_A	5027007	T	A	0.04	2	314	331		11	3	Chromosome_2829520_G_T	2829520	G	T	0.98	117	117
0	3	Chromosome_5027016_C_T	5027016	C	T	0.04	2	302	318		11	3	Chromosome_3230876_G_T	3230876	G	T	0.02	183	192
0	3	Chromosome_5028678_A_G	5028678	A	G	0.04	2	257	273		11	3	Chromosome_481312_G_T	481312	G	T	0.72	299	305
0	3	Chromosome_5028685_C_T	5028685	C	T	0.04	2	269	283		11	3	Chromosome_5720653_G_T	5720653	G	T	0.04	223	222
0	3	Chromosome_5152078_T_A	5152078	T	A	0.04	2	235	241		11	3	Chromosome_581774_C_G	581774	C	G	0.1	200	201
0	3	Chromosome_5170894_T_C	5170894	T	C	0.96	48	185	199		11	3	Chromosome_776119_G_T	776119	G	T	0.12	256	265
0	3	Chromosome_5207344_A_T	5207344	A	T	0.04	2	227	240		11	4	Chromosome_1443266_T_A	1443266	T	A	0.04	364	370
0	3	Chromosome_5227462_T_A	5227462	T	A	0.06	3	187	211		11	4	Chromosome_1981558_C_A	1981558	C	A	0.42	337	358
0	3	Chromosome_5396541_T_A	5396541	T	A	0.02	1	255	266		11	4	Chromosome_1981693_C_A	1981693	C	A	0.06	331	358
0	3	Chromosome_5397947_A_T	5397947	A	T	0.04	2	251	263		11	4	Chromosome_1981754_G_T	1981754	G	T	0.08	331	345
0	3	Chromosome_5412603_A_T	5412603	A	T	0.02	1	223	227		11	4	Chromosome_1981937_G_T	1981937	G	T	0.02	389	407
0	3	Chromosome_5551229_A_G	5551229	A	G	0.04	2	231	244		11	4	Chromosome_2060627_G_T	2060627	G	T	0.08	300	324
0	3	Chromosome_5551246_C_T	5551246	C	T	0.06	3	204	244		11	4	Chromosome_3705584_C_A	3705584	C	A	0.36	257	283
0	3	Chromosome_5677541_T_A	5677541	T	A	0.06	3	187	217		11	5	Chromosome_1981546_G_T	1981546	G	T	0.62	332	356
0	3	Chromosome_5680307_G_T	5680307	G	T	0.02	1	211	229		11	5	Chromosome_1981754_G_T	1981754	G	T	0.04	319	323
0	3	Chromosome_5713468_A_G	5713468	A	G	0.06	3	169	193		11	5	Chromosome_1981937_G_T	1981937	G	T	0.06	333	349
0	3	Chromosome_5745411_A_T	5745411	A	T	0.06	3	226	247		11	5	Chromosome_2549815_C_A	2549815	C	A	0.04	530	571
0	3	Chromosome_5769732_T_C	5769732	T	C	0.5	25	474	501		11	5	Chromosome_3706109_G_T	3706109	G	T	0.06	327	329
0	3	Chromosome_5791946_A_T	5791946	A	T	0.06	3	198	234		11	6	Chromosome_1443266_T_A	1443266	T	A	0.04	379	401
0	3	Chromosome_5998182_T_A	5998182	T	A	0.06	3	191	203		11	6	Chromosome_1580163_G_T	1580163	G	T	0.18	395	425
0	3	Chromosome_686328_T_A	686328	T	A	0.06	3	230	241		11	6	Chromosome_1982179_G_T	1982179	G	T	0.9	422	448
0	3	Chromosome_730148_A_G	730148	A	G	0.04	2	249	257		11	6	Chromosome_3595861_C_A	3595861	C	A	0.16	246	255
0	3	Chromosome_765951_A_T	765951	A	T	0.04	2	231	241		11	6	Chromosome_5720653_G_T	5720653	G	T	0.08	482	516
0	3	Chromosome_804866_A_T	804866	A	T	0.04	2	199	207		11	6	Chromosome_935425_G_T	935425	G	T	0.16	372	385
0	3	Chromosome_804873_A_T	804873	A	T	0.04	2	202	205		12	2	Chromosome_1443266_T_A	1443266	T	A	0.04	467	493
0	3	Chromosome_804880_A_T	804880	A	T	0.04	2	208	202		12	2	Chromosome_1552468_G_T	1552468	G	T	0.06	324	338
0	3	Chromosome_808241_G_C	808241	G	C	0.04	2	248	258		12	2	Chromosome_1981558_C_A	1981558	C	A	0.04	296	307
0	3	Chromosome_872638_G_C	872638	G	C	0.08	4	212	224		12	2	Chromosome_1981661_G_T	1981661	G	T	0.08	282	314
0	3	Chromosome_942875_T_A	942875	T	A	0.04	2	235	246		12	2	Chromosome_1981937_G_T	1981937	G	T	0.2	351	371
0	3	Chromosome_942880_T_A	942880	T	A	0.04	2	237	246		12	2	Chromosome_1982179_G_T	1982179	G	T	0.08	320	347
0	4	Chromosome_1086637_A_T	1086637	A	T	0.04	2	450	450		12	2	Chromosome_2036580_C_G	2036580	C	G	0.06	565	585
0	4	Chromosome_1195721_G_A	1195721	G	A	0.04	2	406	419		12	2	Chromosome_2062696_G_T	2062696	G	T	0.1	344	362
0	4	Chromosome_1195736_T_C	1195736	T	C	0.02	1	400	408		12	2	Chromosome_3230876_G_T	3230876	G	T	0.08	302	348
0	4	Chromosome_1255087_T_C	1255087	T	C	0.98	49	441	475		12	2	Chromosome_356716_G_T	356716	G	T	0.14	485	513
0	4	Chromosome_1273578_A_G	1273578	A	G	0.02	1	425	433		12	2	Chromosome_5394174_C_A	5394174	C	A	0.06	501	512
0	4	Chromosome_1324954_T_A	1324954	T	A	0.02	1	441	434		12	2	Chromosome_5720577_G_T	5720577	G	T	0.18	383	414
0	4	Chromosome_1364229_T_C	1364229	T	C	0.02	1	467	476		12	2	Chromosome_5720650_G_A	5720650	G	A	0.04	359	371
0	4	Chromosome_1379901_T_A	1379901	T	A	0.02	1	454	461		12	2	Chromosome_581774_C_G	581774	C	G	0.06	405	424
0	4	Chromosome_140864_T_C	140864	T	C	0.02	1	504	503		12	3	Chromosome_1981558_C_A	1981558	C	A	0.9	323	347
0	4	Chromosome_1417923_T_A	1417923	T	A	0.02	1	441	449		12	3	Chromosome_2616641_G_T	2616641	G	T	0.08	323	335
0	4	Chromosome_1443266_T_A	1443266	T	A	0.04	2	441	447		12	3	Chromosome_2829520_G_T	2829520	G	T	0.9	255	269
0	4	Chromosome_147647_T_C	147647	T	C	0.02	1	446	458		12	3	Chromosome_3230876_G_T	3230876	G	T	0.06	309	348
0	4	Chromosome_1514179_T_A	1514179	T	A	0.04	2	421	426		12	3	Chromosome_481312_G_T	481312	G	T	0.68	308	332
0	4	Chromosome_1653483_T_A	1653483	T	A	0.04	2	464	483		12	3	Chromosome_5720653_G_T	5720653	G	T	0.06	406	428
0	4	Chromosome_1666916_T_A	1666916	T	A	0.02	1	457	469		12	3	Chromosome_581774_C_G	581774	C	G	0.04	509	557
0	4	Chromosome_1666921_A_G	1666921	A	G	0.02	1	472	481		12	3	Chromosome_776119_G_T	776119	G	T	0.14	294	319
0	4	Chromosome_1704594_T_A	1704594	T	A	0.02	1	488	502		12	4	Chromosome_1981558_C_A	1981558	C	A	0.46	156	168
0	4	Chromosome_1735764_T_A	1735764	T	A	0.04	2	478	478		12	4	Chromosome_1981693_C_A	1981693	C	A	0.06	182	189
0	4	Chromosome_17500_T_A	17500	T	A	0.02	1	366	402		12	4	Chromosome_1981754_G_T	1981754	G	T	0.1	146	159
0	4	Chromosome_1774516_A_T	1774516	A	T	0.04	2	426	431		12	4	Chromosome_1981937_G_T	1981937	G	T	0.06	148	150
0	4	Chromosome_18237_A_T	18237	A	T	0.02	1	508	522		12	4	Chromosome_3230876_G_T	3230876	G	T	0.06	256	291
0	4	Chromosome_1850625_A_T	1850625	A	T	0.02	1	481	483		12	4	Chromosome_3705584_C_A	3705584	C	A	0.28	226	253
0	4	Chromosome_1855939_T_C	1855939	T	C	0.06	3	371	424		12	6	Chromosome_1580163_G_T	1580163	G	T	0.16	217	241
0	4	Chromosome_1862786_G_C	1862786	G	C	0.04	2	387	402		12	6	Chromosome_1982179_G_T	1982179	G	T	0.78	198	215
0	4	Chromosome_1957725_C_T	1957725	C	T	0.36	18	651	664		12	6	Chromosome_3230876_G_T	3230876	G	T	0.06	256	309
0	4	Chromosome_1964074_G_T	1964074	G	T	0.02	1	381	397		12	6	Chromosome_3595861_C_A	3595861	C	A	0.16	196	215
0	4	Chromosome_1979403_T_C	1979403	T	C	0.04	2	295	300		12	6	Chromosome_5720653_G_T	5720653	G	T	0.1	296	318
0	4	Chromosome_1981072_A_T	1981072	A	T	0.02	1	364	373		12	6	Chromosome_581774_C_G	581774	C	G	0.04	431	458
0	4	Chromosome_2036580_C_G	2036580	C	G	0.04	2	387	395		12	6	Chromosome_935425_G_T	935425	G	T	0.16	1281	1335
0	4	Chromosome_2085880_A_T	2085880	A	T	0.04	2	368	379		13	2	Chromosome_1443266_T_A	1443266	T	A	0.08	126	133
0	4	Chromosome_2085887_A_T	2085887	A	T	0.02	1	388	397		13	2	Chromosome_1552468_G_T	1552468	G	T	0.14	128	128
0	4	Chromosome_2100199_A_G	2100199	A	G	0.02	1	407	405		13	2	Chromosome_1981661_G_T	1981661	G	T	0.08	133	141
0	4	Chromosome_2125379_G_A	2125379	G	A	0.02	1	354	369		13	2	Chromosome_1981937_G_T	1981937	G	T	0.2	148	156
0	4	Chromosome_2125406_T_C	2125406	T	C	0.02	1	360	357		13	2	Chromosome_2036580_C_G	2036580	C	G	0.12	106	109
0	4	Chromosome_2256341_A_T	2256341	A	T	0.04	2	455	472		13	2	Chromosome_5394174_C_A	5394174	C	A	0.12	153	154
0	4	Chromosome_2271809_T_A	2271809	T	A	0.02	1	405	414		13	2	Chromosome_5720577_G_T	5720577	G	T	0.16	141	143
0	4	Chromosome_2271823_T_A	2271823	T	A	0.04	2	415	424		13	2	Chromosome_5720650_G_A	5720650	G	A	0.1	166	177
0	4	Chromosome_2298017_T_A	2298017	T	A	0.02	1	374	388		13	2	Chromosome_581774_C_G	581774	C	G	0.12	175	175
0	4	Chromosome_2342325_C_A	2342325	C	A	0.02	1	377	394		13	3	Chromosome_1443266_T_A	1443266	T	A	0.06	284	290
0	4	Chromosome_2478337_A_T	2478337	A	T	0.04	2	401	404		13	3	Chromosome_1981558_C_A	1981558	C	A	0.94	239	263
0	4	Chromosome_2555078_G_C	2555078	G	C	0.04	2	344	354		13	3	Chromosome_2036580_C_G	2036580	C	G	0.04	232	242
0	4	Chromosome_2555246_A_T	2555246	A	T	0.02	1	373	379		13	3	Chromosome_2829520_G_T	2829520	G	T	0.94	196	192
0	4	Chromosome_2562416_G_A	2562416	G	A	0.04	2	396	435		13	3	Chromosome_481312_G_T	481312	G	T	0.7	392	401
0	4	Chromosome_2562421_T_C	2562421	T	C	0.04	2	427	442		13	3	Chromosome_581774_C_G	581774	C	G	0.1	327	336
0	4	Chromosome_2605735_A_T	2605735	A	T	0.02	1	417	425		13	3	Chromosome_776119_G_T	776119	G	T	0.1	291	310
0	4	Chromosome_2663617_T_C	2663617	T	C	0.02	1	388	389		13	4	Chromosome_1443266_T_A	1443266	T	A	0.06	289	303
0	4	Chromosome_2876148_A_T	2876148	A	T	0.02	1	402	403		13	4	Chromosome_1981558_C_A	1981558	C	A	0.54	263	277
0	4	Chromosome_2899828_C_G	2899828	C	G	0.02	1	477	496		13	4	Chromosome_1981693_C_A	1981693	C	A	0.06	283	291
0	4	Chromosome_295356_G_C	295356	G	C	0.02	1	498	516		13	4	Chromosome_1981754_G_T	1981754	G	T	0.06	282	292
0	4	Chromosome_2995009_T_A	2995009	T	A	0.02	1	378	379		13	4	Chromosome_1981937_G_T	1981937	G	T	0.06	318	335
0	4	Chromosome_3012822_T_A	3012822	T	A	0.02	1	379	379		13	4	Chromosome_2060627_G_T	2060627	G	T	0.04	266	284
0	4	Chromosome_3013682_T_A	3013682	T	A	0.02	1	323	357		13	4	Chromosome_3705584_C_A	3705584	C	A	0.16	213	227
0	4	Chromosome_3030201_A_T	3030201	A	T	0.02	1	386	407		13	5	Chromosome_1443266_T_A	1443266	T	A	0.04	466	496
0	4	Chromosome_3057713_T_A	3057713	T	A	0.02	1	380	386		13	5	Chromosome_1981546_G_T	1981546	G	T	0.58	243	263
0	4	Chromosome_3106025_C_A	3106025	C	A	1	50	363	367		13	5	Chromosome_1981937_G_T	1981937	G	T	0.12	279	289
0	4	Chromosome_3131079_C_T	3131079	C	T	0.04	2	370	401		13	5	Chromosome_3230876_G_T	3230876	G	T	0.12	315	368
0	4	Chromosome_3173726_C_T	3173726	C	T	0.04	2	383	404		13	5	Chromosome_581774_C_G	581774	C	G	0.06	542	559
0	4	Chromosome_3173735_A_G	3173735	A	G	0.02	1	399	412		13	6	Chromosome_1443266_T_A	1443266	T	A	0.04	843	858
0	4	Chromosome_3194441_A_T	3194441	A	T	0.04	2	392	405		13	6	Chromosome_1580163_G_T	1580163	G	T	0.14	861	908
0	4	Chromosome_3204856_A_G	3204856	A	G	0.04	2	337	338		13	6	Chromosome_1982179_G_T	1982179	G	T	0.9	907	933
0	4	Chromosome_3204871_C_T	3204871	C	T	0.04	2	330	340		13	6	Chromosome_2036580_C_G	2036580	C	G	0.04	809	826
0	4	Chromosome_3210806_C_G	3210806	C	G	0.02	1	487	494		13	6	Chromosome_3595861_C_A	3595861	C	A	0.1	606	627
0	4	Chromosome_3219873_T_A	3219873	T	A	0.04	2	350	360		13	6	Chromosome_5720577_G_T	5720577	G	T	0.04	1030	1032
0	4	Chromosome_3278204_G_T	3278204	G	T	1	50	325	326		13	6	Chromosome_5720653_G_T	5720653	G	T	0.12	1103	1117
0	4	Chromosome_3290269_A_T	3290269	A	T	0.02	1	444	454		13	6	Chromosome_581774_C_G	581774	C	G	0.04	925	947
0	4	Chromosome_333558_A_T	333558	A	T	0.02	1	366	367		13	6	Chromosome_935425_G_T	935425	G	T	0.14	962	976
0	4	Chromosome_3339059_T_A	3339059	T	A	0.02	1	387	393		14	2	Chromosome_1443266_T_A	1443266	T	A	0.04	318	346
0	4	Chromosome_3343210_T_A	3343210	T	A	0.02	1	442	452		14	2	Chromosome_1552468_G_T	1552468	G	T	0.14	316	343
0	4	Chromosome_3368058_A_T	3368058	A	T	0.04	2	385	405		14	2	Chromosome_1981661_G_T	1981661	G	T	0.08	329	346
0	4	Chromosome_3422806_A_G	3422806	A	G	0.02	1	419	427		14	2	Chromosome_1981937_G_T	1981937	G	T	0.18	348	363
0	4	Chromosome_3500178_A_C	3500178	A	C	0.02	1	423	428		14	2	Chromosome_5394174_C_A	5394174	C	A	0.1	382	395
0	4	Chromosome_3500190_T_C	3500190	T	C	0.02	1	437	441		14	2	Chromosome_5720577_G_T	5720577	G	T	0.22	385	405
0	4	Chromosome_3649246_A_G	3649246	A	G	0.02	1	357	357		14	2	Chromosome_5720650_G_A	5720650	G	A	0.14	357	375
0	4	Chromosome_3793465_T_C	3793465	T	C	0.04	2	395	412		14	2	Chromosome_581774_C_G	581774	C	G	0.04	356	372
0	4	Chromosome_3793472_G_A	3793472	G	A	0.04	2	389	408		14	3	Chromosome_1443266_T_A	1443266	T	A	0.04	374	385
0	4	Chromosome_3802069_C_A	3802069	C	A	0.02	1	375	424		14	3	Chromosome_1981558_C_A	1981558	C	A	0.92	341	366
0	4	Chromosome_3915857_T_C	3915857	T	C	0.04	2	376	383		14	3	Chromosome_2829520_G_T	2829520	G	T	0.92	262	268
0	4	Chromosome_3915864_G_A	3915864	G	A	0.04	2	375	385		14	3	Chromosome_481312_G_T	481312	G	T	0.7	445	472
0	4	Chromosome_3983866_T_C	3983866	T	C	0.02	1	390	385		14	3	Chromosome_5720653_G_T	5720653	G	T	0.06	435	454
0	4	Chromosome_3983871_G_A	3983871	G	A	0.02	1	398	392		14	3	Chromosome_776119_G_T	776119	G	T	0.08	444	464
0	4	Chromosome_4004048_C_G	4004048	C	G	0.04	2	430	466		14	4	Chromosome_1443266_T_A	1443266	T	A	0.04	506	536
0	4	Chromosome_409783_T_A	409783	T	A	0.04	2	379	390		14	4	Chromosome_1981558_C_A	1981558	C	A	0.48	442	472
0	4	Chromosome_4136540_T_A	4136540	T	A	0.06	3	306	335		14	4	Chromosome_1981693_C_A	1981693	C	A	0.08	479	493
0	4	Chromosome_418774_A_T	418774	A	T	0.02	1	417	447		14	4	Chromosome_1981754_G_T	1981754	G	T	0.06	461	473
0	4	Chromosome_418779_A_T	418779	A	T	0.02	1	442	457		14	4	Chromosome_1981937_G_T	1981937	G	T	0.06	475	507
0	4	Chromosome_4202349_T_C	4202349	T	C	0.04	2	332	329		14	4	Chromosome_3126316_C_A	3126316	C	A	0.1	350	361
0	4	Chromosome_4263383_T_A	4263383	T	A	0.02	1	448	458		14	4	Chromosome_3230876_G_T	3230876	G	T	0.1	282	324
0	4	Chromosome_4355964_A_G	4355964	A	G	0.04	2	413	428		14	4	Chromosome_356716_G_T	356716	G	T	0.14	562	595
0	4	Chromosome_4355985_C_T	4355985	C	T	0.04	2	392	414		14	4	Chromosome_3705584_C_A	3705584	C	A	0.14	413	459
0	4	Chromosome_4427060_A_G	4427060	A	G	0.02	1	429	437		14	4	Chromosome_581774_C_G	581774	C	G	0.1	547	575
0	4	Chromosome_4550370_T_C	4550370	T	C	0.02	1	426	440		14	5	Chromosome_1981546_G_T	1981546	G	T	0.6	371	397
0	4	Chromosome_4550375_G_A	4550375	G	A	0.02	1	426	445		14	5	Chromosome_1981937_G_T	1981937	G	T	0.08	440	456
0	4	Chromosome_4583367_C_T	4583367	C	T	0.04	2	426	436		14	5	Chromosome_2036580_C_G	2036580	C	G	0.02	404	416
0	4	Chromosome_4583380_A_G	4583380	A	G	0.04	2	444	457		14	5	Chromosome_581774_C_G	581774	C	G	0.04	494	521
0	4	Chromosome_4605496_T_A	4605496	T	A	0.04	2	371	387		14	6	Chromosome_1580163_G_T	1580163	G	T	0.14	302	332
0	4	Chromosome_4605501_T_A	4605501	T	A	0.04	2	386	394		14	6	Chromosome_1982179_G_T	1982179	G	T	0.82	266	280
0	4	Chromosome_4605506_T_A	4605506	T	A	0.04	2	379	393		14	6	Chromosome_3595861_C_A	3595861	C	A	0.14	197	202
0	4	Chromosome_4647638_T_G	4647638	T	G	0.02	1	513	508		14	6	Chromosome_5720577_G_T	5720577	G	T	0.04	282	286
0	4	Chromosome_470574_T_A	470574	T	A	0.02	1	501	509		14	6	Chromosome_5720653_G_T	5720653	G	T	0.12	310	316
0	4	Chromosome_4830125_A_T	4830125	A	T	0.02	1	490	500		14	6	Chromosome_935425_G_T	935425	G	T	0.16	340	348
0	4	Chromosome_4830132_A_T	4830132	A	T	0.04	2	472	517		15	2	Chromosome_1443266_T_A	1443266	T	A	0.04	720	744
0	4	Chromosome_4858278_T_A	4858278	T	A	0.02	1	432	436		15	2	Chromosome_1552468_G_T	1552468	G	T	0.16	416	441
0	4	Chromosome_4899424_A_T	4899424	A	T	0.06	3	461	482		15	2	Chromosome_1981661_G_T	1981661	G	T	0.1	552	618
0	4	Chromosome_494884_A_C	494884	A	C	0.02	1	446	461		15	2	Chromosome_1981937_G_T	1981937	G	T	0.2	431	454
0	4	Chromosome_4969687_T_A	4969687	T	A	0.02	1	393	392		15	2	Chromosome_1982179_G_T	1982179	G	T	0.1	469	484
0	4	Chromosome_4972381_C_T	4972381	C	T	0.04	2	510	543		15	2	Chromosome_2036580_C_G	2036580	C	G	0.04	1032	1069
0	4	Chromosome_4972400_A_G	4972400	A	G	0.04	2	518	533		15	2	Chromosome_3126316_C_A	3126316	C	A	0.12	422	435
0	4	Chromosome_5028678_A_G	5028678	A	G	0.02	1	405	407		15	2	Chromosome_3230876_G_T	3230876	G	T	0.16	378	428
0	4	Chromosome_5094631_T_C	5094631	T	C	0.02	1	394	426		15	2	Chromosome_5394174_C_A	5394174	C	A	0.12	502	524
0	4	Chromosome_5094636_A_T	5094636	A	T	0.02	1	432	439		15	2	Chromosome_5720577_G_T	5720577	G	T	0.34	719	740
0	4	Chromosome_5094641_G_A	5094641	G	A	0.04	2	411	432		15	2	Chromosome_5720650_G_A	5720650	G	A	0.1	568	602
0	4	Chromosome_514246_T_A	514246	T	A	0.02	1	460	467		15	2	Chromosome_581774_C_G	581774	C	G	0.06	665	691
0	4	Chromosome_514261_T_A	514261	T	A	0.02	1	437	446		15	3	Chromosome_1443266_T_A	1443266	T	A	0.08	409	410
0	4	Chromosome_5170894_T_C	5170894	T	C	1	50	355	370		15	3	Chromosome_1981558_C_A	1981558	C	A	0.82	244	264
0	4	Chromosome_5193383_T_A	5193383	T	A	0.02	1	444	440		15	3	Chromosome_1981937_G_T	1981937	G	T	0.06	329	344
0	4	Chromosome_5207344_A_T	5207344	A	T	0.04	2	387	414		15	3	Chromosome_2036580_C_G	2036580	C	G	0.08	694	719
0	4	Chromosome_5252223_T_G	5252223	T	G	0.04	2	441	454		15	3	Chromosome_2616641_G_T	2616641	G	T	0.08	233	240
0	4	Chromosome_5252228_C_A	5252228	C	A	0.04	2	439	456		15	3	Chromosome_2829520_G_T	2829520	G	T	0.82	185	190
0	4	Chromosome_5305568_G_C	5305568	G	C	0.04	2	335	330		15	3	Chromosome_356716_G_T	356716	G	T	0.12	431	455
0	4	Chromosome_5338872_C_A	5338872	C	A	0.02	1	409	427		15	3	Chromosome_481312_G_T	481312	G	T	0.68	290	324
0	4	Chromosome_5412603_A_T	5412603	A	T	0.02	1	470	484		15	3	Chromosome_581774_C_G	581774	C	G	0.1	419	432
0	4	Chromosome_5552410_A_G	5552410	A	G	0.04	2	411	474		15	3	Chromosome_776119_G_T	776119	G	T	0.12	322	343
0	4	Chromosome_5552419_A_T	5552419	A	T	0.04	2	465	486		15	4	Chromosome_1443266_T_A	1443266	T	A	0.04	451	476
0	4	Chromosome_5677541_T_A	5677541	T	A	0.04	2	384	434		15	4	Chromosome_1981558_C_A	1981558	C	A	0.56	335	357
0	4	Chromosome_568824_T_A	568824	T	A	0.06	3	402	427		15	4	Chromosome_1981937_G_T	1981937	G	T	0.1	248	260
0	4	Chromosome_572152_T_A	572152	T	A	0.02	1	508	515		15	4	Chromosome_2036580_C_G	2036580	C	G	0.04	861	886
0	4	Chromosome_5769732_T_C	5769732	T	C	0.54	27	907	945		15	4	Chromosome_2062696_G_T	2062696	G	T	0.1	426	440
0	4	Chromosome_5791946_A_T	5791946	A	T	0.06	3	420	447		15	4	Chromosome_3126316_C_A	3126316	C	A	0.08	267	292
0	4	Chromosome_581774_C_G	581774	C	G	0.06	3	406	424		15	4	Chromosome_3230876_G_T	3230876	G	T	0.06	254	294
0	4	Chromosome_5829239_A_G	5829239	A	G	0.04	2	457	476		15	4	Chromosome_3705584_C_A	3705584	C	A	0.14	350	371
0	4	Chromosome_5861530_T_A	5861530	T	A	0.02	1	428	443		15	4	Chromosome_581774_C_G	581774	C	G	0.04	503	528
0	4	Chromosome_5869416_T_A	5869416	T	A	0.04	2	443	450		15	5	Chromosome_1443266_T_A	1443266	T	A	0.04	788	835
0	4	Chromosome_5965308_T_A	5965308	T	A	0.02	1	471	471		15	5	Chromosome_1981546_G_T	1981546	G	T	0.54	701	748
0	4	Chromosome_598063_A_T	598063	A	T	0.02	1	505	515		15	5	Chromosome_1981661_G_T	1981661	G	T	0.02	676	733
0	4	Chromosome_5998182_T_A	5998182	T	A	0.06	3	375	392		15	5	Chromosome_1981937_G_T	1981937	G	T	0.14	754	789
0	4	Chromosome_635339_A_C	635339	A	C	0.04	2	462	517		15	5	Chromosome_1982179_G_T	1982179	G	T	0.04	765	789
0	4	Chromosome_730148_A_G	730148	A	G	0.02	1	479	482		15	5	Chromosome_2036580_C_G	2036580	C	G	0.02	730	752
0	4	Chromosome_748370_C_T	748370	C	T	0.02	1	438	443		15	5	Chromosome_2062696_G_T	2062696	G	T	0.04	624	640
0	4	Chromosome_808241_G_C	808241	G	C	0.04	2	488	500		15	5	Chromosome_3706109_G_T	3706109	G	T	0.04	632	648
0	4	Chromosome_92356_A_T	92356	A	T	0.02	1	486	514		15	5	Chromosome_5720577_G_T	5720577	G	T	0.04	891	913
0	4	Chromosome_942875_T_A	942875	T	A	0.02	1	370	364		15	5	Chromosome_581774_C_G	581774	C	G	0.04	864	895
0	4	Chromosome_942880_T_A	942880	T	A	0.02	1	374	370		15	6	Chromosome_1443266_T_A	1443266	T	A	0.04	864	909
0	4	Chromosome_94937_T_C	94937	T	C	0.02	1	487	503		15	6	Chromosome_1580163_G_T	1580163	G	T	0.16	813	859
0	5	Chromosome_1009016_A_C	1009016	A	C	0.02	1	469	465		15	6	Chromosome_1982179_G_T	1982179	G	T	0.82	850	903
0	5	Chromosome_1023822_A_T	1023822	A	T	0.02	1	515	527		15	6	Chromosome_2036580_C_G	2036580	C	G	0.04	813	849
0	5	Chromosome_107233_G_T	107233	G	T	0.04	2	270	296		15	6	Chromosome_3230876_G_T	3230876	G	T	0.02	681	778
0	5	Chromosome_1086637_A_T	1086637	A	T	0.04	2	379	375		15	6	Chromosome_356716_G_T	356716	G	T	0.06	998	1032
0	5	Chromosome_1104331_A_T	1104331	A	T	0.02	1	469	475		15	6	Chromosome_3595861_C_A	3595861	C	A	0.14	652	684
0	5	Chromosome_1151820_T_A	1151820	T	A	0.04	2	409	418		15	6	Chromosome_5720577_G_T	5720577	G	T	0.1	911	948
0	5	Chromosome_1171081_G_T	1171081	G	T	0.04	2	350	385		15	6	Chromosome_5720653_G_T	5720653	G	T	0.12	880	939
0	5	Chromosome_1255087_T_C	1255087	T	C	0.96	48	494	518		15	6	Chromosome_581774_C_G	581774	C	G	0.04	927	974
0	5	Chromosome_1279662_G_T	1279662	G	T	0.02	1	355	379		15	6	Chromosome_935425_G_T	935425	G	T	0.14	1038	1072
0	5	Chromosome_1279913_A_G	1279913	A	G	0.02	1	445	448		2	2	Chromosome_1443266_T_A	1443266	T	A	0.04	279	291
0	5	Chromosome_1291515_G_T	1291515	G	T	0.02	1	362	369		2	2	Chromosome_2036580_C_G	2036580	C	G	0.06	245	264
0	5	Chromosome_131_C_A	131	C	A	0.04	2	331	342		2	2	Chromosome_3547074_C_A	3547074	C	A	0.06	242	257
0	5	Chromosome_1324954_T_A	1324954	T	A	0.04	2	453	452		2	2	Chromosome_3590756_G_T	3590756	G	T	0.12	240	263
0	5	Chromosome_134109_C_G	134109	C	G	0.04	2	438	441		2	2	Chromosome_3591531_C_A	3591531	C	A	0.16	263	289
0	5	Chromosome_1364229_T_C	1364229	T	C	0.04	2	469	483		2	2	Chromosome_581774_C_G	581774	C	G	0.06	325	337
0	5	Chromosome_1364234_G_A	1364234	G	A	0.02	1	486	488		2	3	Chromosome_1981558_C_A	1981558	C	A	0.74	313	327
0	5	Chromosome_139715_A_G	139715	A	G	0.02	1	492	496		2	3	Chromosome_2036580_C_G	2036580	C	G	0.04	295	307
0	5	Chromosome_1408858_T_A	1408858	T	A	0.02	1	542	554		2	3	Chromosome_2829520_G_T	2829520	G	T	0.7	286	290
0	5	Chromosome_1420356_A_T	1420356	A	T	0.04	2	500	513		2	3	Chromosome_481312_G_T	481312	G	T	0.52	373	416
0	5	Chromosome_1421257_T_C	1421257	T	C	0.04	2	484	486		2	3	Chromosome_776119_G_T	776119	G	T	0.1	395	415
0	5	Chromosome_1421262_A_T	1421262	A	T	0.04	2	487	486		2	4	Chromosome_1981558_C_A	1981558	C	A	0.12	264	278
0	5	Chromosome_1427343_C_A	1427343	C	A	0.02	1	393	408		2	4	Chromosome_1981693_C_A	1981693	C	A	0.04	300	317
0	5	Chromosome_1443266_T_A	1443266	T	A	0.04	2	403	416		2	4	Chromosome_2060627_G_T	2060627	G	T	0.04	274	288
0	5	Chromosome_1471124_G_T	1471124	G	T	0.02	1	331	357		2	4	Chromosome_3705584_C_A	3705584	C	A	0.32	235	245
0	5	Chromosome_1485051_G_T	1485051	G	T	0.02	1	468	491		2	5	Chromosome_1443266_T_A	1443266	T	A	0.08	350	363
0	5	Chromosome_1514179_T_A	1514179	T	A	0.04	2	406	413		2	5	Chromosome_1981546_G_T	1981546	G	T	0.2	301	320
0	5	Chromosome_1526754_C_G	1526754	C	G	0.04	2	298	297		2	5	Chromosome_1981754_G_T	1981754	G	T	0.06	463	467
0	5	Chromosome_1543760_T_A	1543760	T	A	0.02	1	253	256		2	5	Chromosome_2036580_C_G	2036580	C	G	0.08	347	354
0	5	Chromosome_1548981_A_T	1548981	A	T	0.02	1	452	478		2	5	Chromosome_2549815_C_A	2549815	C	A	0.06	410	429
0	5	Chromosome_1644311_G_T	1644311	G	T	0.04	2	321	328		2	5	Chromosome_3126316_C_A	3126316	C	A	0.02	380	394
0	5	Chromosome_1653483_T_A	1653483	T	A	0.02	1	435	443		2	5	Chromosome_3230876_G_T	3230876	G	T	0.02	351	399
0	5	Chromosome_1659747_G_T	1659747	G	T	0.02	1	297	327		2	5	Chromosome_356716_G_T	356716	G	T	0.04	341	353
0	5	Chromosome_1663823_T_A	1663823	T	A	0.04	2	270	270		2	5	Chromosome_3706109_G_T	3706109	G	T	0.2	217	216
0	5	Chromosome_1666911_C_T	1666911	C	T	0.04	2	417	417		2	5	Chromosome_3706240_C_A	3706240	C	A	0.08	163	167
0	5	Chromosome_1666916_T_A	1666916	T	A	0.04	2	414	413		2	6	Chromosome_1580163_G_T	1580163	G	T	0.14	563	590
0	5	Chromosome_1666921_A_G	1666921	A	G	0.04	2	418	417		2	6	Chromosome_1982179_G_T	1982179	G	T	0.68	529	571
0	5	Chromosome_1676728_A_T	1676728	A	T	0.04	2	296	312		2	6	Chromosome_2036580_C_G	2036580	C	G	0.04	524	546
0	5	Chromosome_1676735_A_T	1676735	A	T	0.04	2	305	313		2	6	Chromosome_3595861_C_A	3595861	C	A	0.1	420	444
0	5	Chromosome_1735764_T_A	1735764	T	A	0.08	4	394	414		2	6	Chromosome_5720653_G_T	5720653	G	T	0.04	679	716
0	5	Chromosome_1751654_C_A	1751654	C	A	0.06	3	272	294		2	6	Chromosome_581774_C_G	581774	C	G	0.02	669	693
0	5	Chromosome_1774516_A_T	1774516	A	T	0.02	1	453	460		2	6	Chromosome_935425_G_T	935425	G	T	0.12	661	677
0	5	Chromosome_1784915_A_T	1784915	A	T	0.04	2	300	312		3	2	Chromosome_1443266_T_A	1443266	T	A	0.06	410	404
0	5	Chromosome_1795087_T_A	1795087	T	A	0.02	1	352	356		3	2	Chromosome_2036580_C_G	2036580	C	G	0.04	343	344
0	5	Chromosome_1802751_T_A	1802751	T	A	0.02	1	510	507		3	2	Chromosome_3547074_C_A	3547074	C	A	0.08	273	272
0	5	Chromosome_1802756_T_A	1802756	T	A	0.02	1	480	504		3	2	Chromosome_3590756_G_T	3590756	G	T	0.14	312	322
0	5	Chromosome_1807760_G_T	1807760	G	T	0.02	1	441	458		3	2	Chromosome_3591531_C_A	3591531	C	A	0.28	336	346
0	5	Chromosome_18237_A_T	18237	A	T	0.04	2	448	452		3	3	Chromosome_1981558_C_A	1981558	C	A	0.84	196	204
0	5	Chromosome_1827050_G_T	1827050	G	T	0.04	2	299	321		3	3	Chromosome_2036580_C_G	2036580	C	G	0.06	241	244
0	5	Chromosome_1850625_A_T	1850625	A	T	0.06	3	479	484		3	3	Chromosome_2829520_G_T	2829520	G	T	0.9	147	151
0	5	Chromosome_1879852_T_C	1879852	T	C	0.02	1	425	428		3	3	Chromosome_356716_G_T	356716	G	T	0.02	284	289
0	5	Chromosome_1879858_T_A	1879858	T	A	0.02	1	418	428		3	3	Chromosome_481312_G_T	481312	G	T	0.64	285	302
0	5	Chromosome_1881651_T_C	1881651	T	C	0.02	1	569	571		3	3	Chromosome_5720653_G_T	5720653	G	T	0.06	240	244
0	5	Chromosome_1957725_C_T	1957725	C	T	0.3	15	486	503		3	3	Chromosome_581774_C_G	581774	C	G	0.06	231	236
0	5	Chromosome_1964074_G_T	1964074	G	T	0.06	3	350	361		3	3	Chromosome_776119_G_T	776119	G	T	0.14	214	230
0	5	Chromosome_1964079_A_C	1964079	A	C	0.04	2	334	362		3	4	Chromosome_1443266_T_A	1443266	T	A	0.06	192	197
0	5	Chromosome_1981072_A_T	1981072	A	T	0.04	2	330	330		3	4	Chromosome_1981558_C_A	1981558	C	A	0.12	151	158
0	5	Chromosome_1997583_G_T	1997583	G	T	0.02	1	394	401		3	4	Chromosome_1981693_C_A	1981693	C	A	0.04	193	208
0	5	Chromosome_1997588_T_A	1997588	T	A	0.02	1	402	402		3	4	Chromosome_2036580_C_G	2036580	C	G	0.08	158	167
0	5	Chromosome_1997593_A_C	1997593	A	C	0.02	1	399	397		3	4	Chromosome_2060627_G_T	2060627	G	T	0.08	182	190
0	5	Chromosome_202421_T_C	202421	T	C	0.02	1	584	585		3	4	Chromosome_3705584_C_A	3705584	C	A	0.4	151	161
0	5	Chromosome_2029546_G_T	2029546	G	T	0.04	2	346	381		3	4	Chromosome_3706346_G_T	3706346	G	T	0.08	153	158
0	5	Chromosome_2036580_C_G	2036580	C	G	0.04	2	379	377		3	4	Chromosome_581774_C_G	581774	C	G	0.08	184	182
0	5	Chromosome_2038183_G_T	2038183	G	T	0.04	2	412	424		3	5	Chromosome_1443266_T_A	1443266	T	A	0.04	522	561
0	5	Chromosome_2038188_A_C	2038188	A	C	0.02	1	413	417		3	5	Chromosome_1981546_G_T	1981546	G	T	0.3	325	357
0	5	Chromosome_2046880_A_T	2046880	A	T	0.02	1	410	420		3	5	Chromosome_1981754_G_T	1981754	G	T	0.12	284	289
0	5	Chromosome_2054741_A_T	2054741	A	T	0.02	1	462	485		3	5	Chromosome_2036580_C_G	2036580	C	G	0.06	1055	1097
0	5	Chromosome_2060175_A_T	2060175	A	T	0.04	2	415	425		3	5	Chromosome_2062696_G_T	2062696	G	T	0.08	357	399
0	5	Chromosome_2063453_A_T	2063453	A	T	0.04	2	335	333		3	5	Chromosome_2549815_C_A	2549815	C	A	0.08	998	1060
0	5	Chromosome_2063468_A_T	2063468	A	T	0.04	2	324	333		3	5	Chromosome_3126316_C_A	3126316	C	A	0.1	325	335
0	5	Chromosome_2074990_G_T	2074990	G	T	0.04	2	291	325		3	5	Chromosome_3230876_G_T	3230876	G	T	0.06	409	469
0	5	Chromosome_2148125_C_A	2148125	C	A	0.04	2	241	261		3	5	Chromosome_356716_G_T	356716	G	T	0.1	589	617
0	5	Chromosome_2154804_G_T	2154804	G	T	0.04	2	409	431		3	5	Chromosome_3706109_G_T	3706109	G	T	0.26	437	447
0	5	Chromosome_2201581_A_T	2201581	A	T	0.02	1	400	403		3	5	Chromosome_3706240_C_A	3706240	C	A	0.1	264	305
0	5	Chromosome_2238341_T_C	2238341	T	C	0.02	1	470	479		3	5	Chromosome_581774_C_G	581774	C	G	0.06	554	582
0	5	Chromosome_2276798_A_C	2276798	A	C	0.02	1	470	470		3	6	Chromosome_1443266_T_A	1443266	T	A	0.04	482	499
0	5	Chromosome_2276811_G_T	2276811	G	T	0.02	1	487	493		3	6	Chromosome_1580163_G_T	1580163	G	T	0.16	423	447
0	5	Chromosome_2342320_T_G	2342320	T	G	0.02	1	383	394		3	6	Chromosome_1982179_G_T	1982179	G	T	0.84	466	500
0	5	Chromosome_2342325_C_A	2342325	C	A	0.02	1	398	412		3	6	Chromosome_2036580_C_G	2036580	C	G	0.04	392	397
0	5	Chromosome_2352210_A_T	2352210	A	T	0.04	2	320	337		3	6	Chromosome_3595861_C_A	3595861	C	A	0.1	297	309
0	5	Chromosome_2396857_G_T	2396857	G	T	0.02	1	404	409		3	6	Chromosome_5720653_G_T	5720653	G	T	0.1	439	455
0	5	Chromosome_2410284_G_T	2410284	G	T	0.02	1	340	376		3	6	Chromosome_581774_C_G	581774	C	G	0.04	483	502
0	5	Chromosome_2427653_T_C	2427653	T	C	0.02	1	375	379		3	6	Chromosome_935425_G_T	935425	G	T	0.14	404	422
0	5	Chromosome_2478331_G_A	2478331	G	A	0.06	3	355	390		4	2	Chromosome_1443266_T_A	1443266	T	A	0.06	339	355
0	5	Chromosome_2478337_A_T	2478337	A	T	0.06	3	370	380		4	2	Chromosome_3547074_C_A	3547074	C	A	0.06	252	273
0	5	Chromosome_2478343_T_C	2478343	T	C	0.06	3	360	377		4	2	Chromosome_3590756_G_T	3590756	G	T	0.12	286	313
0	5	Chromosome_249180_T_A	249180	T	A	0.04	2	509	533		4	2	Chromosome_3591531_C_A	3591531	C	A	0.22	246	262
0	5	Chromosome_2556613_A_G	2556613	A	G	0.04	2	450	459		4	2	Chromosome_581774_C_G	581774	C	G	0.02	346	362
0	5	Chromosome_2556632_C_T	2556632	C	T	0.02	1	451	457		4	3	Chromosome_1443266_T_A	1443266	T	A	0.06	278	288
0	5	Chromosome_2573027_C_G	2573027	C	G	0.02	1	514	512		4	3	Chromosome_1981558_C_A	1981558	C	A	0.92	254	270
0	5	Chromosome_2605735_A_T	2605735	A	T	0.04	2	428	437		4	3	Chromosome_2036580_C_G	2036580	C	G	0.04	188	190
0	5	Chromosome_2706911_G_T	2706911	G	T	0.02	1	355	390		4	3	Chromosome_2829520_G_T	2829520	G	T	0.92	188	189
0	5	Chromosome_2783811_G_T	2783811	G	T	0.02	1	351	364		4	3	Chromosome_481312_G_T	481312	G	T	0.72	285	307
0	5	Chromosome_2799904_C_A	2799904	C	A	0.02	1	376	396		4	3	Chromosome_5720653_G_T	5720653	G	T	0.06	333	351
0	5	Chromosome_2811376_T_A	2811376	T	A	0.04	2	276	277		4	3	Chromosome_581774_C_G	581774	C	G	0.04	300	320
0	5	Chromosome_2899828_C_G	2899828	C	G	0.04	2	518	531		4	3	Chromosome_776119_G_T	776119	G	T	0.12	313	320
0	5	Chromosome_2945584_G_T	2945584	G	T	0.02	1	281	333		4	4	Chromosome_1443266_T_A	1443266	T	A	0.04	452	480
0	5	Chromosome_2965520_C_T	2965520	C	T	0.02	1	265	273		4	4	Chromosome_1981558_C_A	1981558	C	A	0.18	477	505
0	5	Chromosome_2969621_G_T	2969621	G	T	0.04	2	343	382		4	4	Chromosome_1981693_C_A	1981693	C	A	0.06	455	483
0	5	Chromosome_2976981_G_T	2976981	G	T	0.02	1	310	348		4	4	Chromosome_1981754_G_T	1981754	G	T	0.02	466	481
0	5	Chromosome_3012822_T_A	3012822	T	A	0.02	1	350	350		4	4	Chromosome_2036580_C_G	2036580	C	G	0.06	441	465
0	5	Chromosome_3045929_A_T	3045929	A	T	0.02	1	474	497		4	4	Chromosome_2060627_G_T	2060627	G	T	0.06	398	423
0	5	Chromosome_3045936_A_T	3045936	A	T	0.02	1	492	506		4	4	Chromosome_3705584_C_A	3705584	C	A	0.4	337	358
0	5	Chromosome_3101863_T_A	3101863	T	A	0.02	1	414	419		4	4	Chromosome_3706346_G_T	3706346	G	T	0.08	376	383
0	5	Chromosome_3114122_G_T	3114122	G	T	0.02	1	309	324		4	5	Chromosome_1981546_G_T	1981546	G	T	0.36	281	306
0	5	Chromosome_3139536_C_A	3139536	C	A	0.02	1	450	474		4	5	Chromosome_1981754_G_T	1981754	G	T	0.12	337	342
0	5	Chromosome_3214216_C_A	3214216	C	A	0.02	1	342	370		4	5	Chromosome_2549815_C_A	2549815	C	A	0.1	885	928
0	5	Chromosome_3230876_G_T	3230876	G	T	0.02	1	315	355		4	5	Chromosome_3230876_G_T	3230876	G	T	0.04	440	484
0	5	Chromosome_3310046_C_A	3310046	C	A	0.02	1	441	490		4	5	Chromosome_356716_G_T	356716	G	T	0.08	523	554
0	5	Chromosome_3324866_A_T	3324866	A	T	0.02	1	485	485		4	5	Chromosome_3706109_G_T	3706109	G	T	0.22	262	290
0	5	Chromosome_333558_A_T	333558	A	T	0.02	1	344	342		4	5	Chromosome_3706240_C_A	3706240	C	A	0.12	212	232
0	5	Chromosome_3343210_T_A	3343210	T	A	0.04	2	414	420		4	6	Chromosome_1443266_T_A	1443266	T	A	0.04	331	330
0	5	Chromosome_3537896_C_A	3537896	C	A	0.02	1	325	349		4	6	Chromosome_1580163_G_T	1580163	G	T	0.08	301	315
0	5	Chromosome_356716_G_T	356716	G	T	0.02	1	410	417		4	6	Chromosome_1982179_G_T	1982179	G	T	0.8	282	297
0	5	Chromosome_3570422_C_G	3570422	C	G	0.04	2	488	505		4	6	Chromosome_2036580_C_G	2036580	C	G	0.08	220	220
0	5	Chromosome_3606894_C_G	3606894	C	G	0.04	2	410	417		4	6	Chromosome_3595861_C_A	3595861	C	A	0.12	215	222
0	5	Chromosome_3695752_T_A	3695752	T	A	0.04	2	428	439		4	6	Chromosome_5720653_G_T	5720653	G	T	0.1	341	344
0	5	Chromosome_3789055_A_T	3789055	A	T	0.02	1	412	425		4	6	Chromosome_581774_C_G	581774	C	G	0.04	289	290
0	5	Chromosome_3814210_C_A	3814210	C	A	0.02	1	449	462		4	6	Chromosome_935425_G_T	935425	G	T	0.14	271	279
0	5	Chromosome_3915857_T_C	3915857	T	C	0.06	3	354	362		5	2	Chromosome_1443266_T_A	1443266	T	A	0.02	457	481
0	5	Chromosome_3915864_G_A	3915864	G	A	0.06	3	359	372		5	2	Chromosome_1981661_G_T	1981661	G	T	0.04	473	502
0	5	Chromosome_3921808_G_T	3921808	G	T	0.04	2	412	440		5	2	Chromosome_1981937_G_T	1981937	G	T	0.04	575	596
0	5	Chromosome_416673_T_A	416673	T	A	0.02	1	457	459		5	2	Chromosome_2036580_C_G	2036580	C	G	0.02	485	496
0	5	Chromosome_417569_A_T	417569	A	T	0.02	1	456	457		5	2	Chromosome_3547074_C_A	3547074	C	A	0.12	209	217
0	5	Chromosome_417574_A_T	417574	A	T	0.04	2	456	464		5	2	Chromosome_3590756_G_T	3590756	G	T	0.16	421	444
0	5	Chromosome_4178853_G_T	4178853	G	T	0.02	1	336	357		5	2	Chromosome_3591531_C_A	3591531	C	A	0.18	443	460
0	5	Chromosome_4189410_G_A	4189410	G	A	0.04	2	363	367		5	2	Chromosome_581774_C_G	581774	C	G	0.02	343	347
0	5	Chromosome_4189439_T_G	4189439	T	G	0.04	2	368	374		5	3	Chromosome_1981558_C_A	1981558	C	A	0.94	678	710
0	5	Chromosome_4189444_C_A	4189444	C	A	0.04	2	367	373		5	3	Chromosome_2829520_G_T	2829520	G	T	0.9	326	335
0	5	Chromosome_4193975_T_C	4193975	T	C	0.02	1	462	462		5	3	Chromosome_481312_G_T	481312	G	T	0.72	1002	1074
0	5	Chromosome_4242481_A_T	4242481	A	T	0.04	2	428	433		5	3	Chromosome_776119_G_T	776119	G	T	0.16	912	954
0	5	Chromosome_4265865_C_A	4265865	C	A	0.02	1	399	420		5	4	Chromosome_1443266_T_A	1443266	T	A	0.04	657	705
0	5	Chromosome_4347618_T_A	4347618	T	A	0.02	1	463	469		5	4	Chromosome_1981558_C_A	1981558	C	A	0.2	556	579
0	5	Chromosome_4355964_A_G	4355964	A	G	0.04	2	431	425		5	4	Chromosome_1981693_C_A	1981693	C	A	0.08	872	900
0	5	Chromosome_4355985_C_T	4355985	C	T	0.04	2	419	411		5	4	Chromosome_1981754_G_T	1981754	G	T	0.04	867	875
0	5	Chromosome_4554198_C_A	4554198	C	A	0.04	2	356	368		5	4	Chromosome_2060627_G_T	2060627	G	T	0.08	1121	1169
0	5	Chromosome_4578747_A_T	4578747	A	T	0.02	1	275	273		5	4	Chromosome_3705584_C_A	3705584	C	A	0.48	380	404
0	5	Chromosome_4605496_T_A	4605496	T	A	0.04	2	322	329		5	4	Chromosome_3706346_G_T	3706346	G	T	0.1	342	351
0	5	Chromosome_4605501_T_A	4605501	T	A	0.02	1	329	328		5	5	Chromosome_1443266_T_A	1443266	T	A	0.02	716	765
0	5	Chromosome_4634208_T_A	4634208	T	A	0.02	1	461	471		5	5	Chromosome_1981546_G_T	1981546	G	T	0.36	455	498
0	5	Chromosome_4634789_T_C	4634789	T	C	0.04	2	412	410		5	5	Chromosome_1981754_G_T	1981754	G	T	0.16	480	512
0	5	Chromosome_4634809_G_A	4634809	G	A	0.04	2	396	413		5	5	Chromosome_2062696_G_T	2062696	G	T	0.06	450	473
0	5	Chromosome_4700278_C_G	4700278	C	G	0.04	2	363	364		5	5	Chromosome_2549815_C_A	2549815	C	A	0.12	1266	1349
0	5	Chromosome_4705317_T_A	4705317	T	A	0.02	1	401	407		5	5	Chromosome_3126316_C_A	3126316	C	A	0.08	536	557
0	5	Chromosome_4720539_A_G	4720539	A	G	0.02	1	391	401		5	5	Chromosome_3230876_G_T	3230876	G	T	0.16	343	381
0	5	Chromosome_4800871_C_G	4800871	C	G	0.04	2	425	437		5	5	Chromosome_3706109_G_T	3706109	G	T	0.26	542	569
0	5	Chromosome_4820568_G_C	4820568	G	C	0.04	2	470	480		5	5	Chromosome_3706240_C_A	3706240	C	A	0.12	361	419
0	5	Chromosome_4841828_C_A	4841828	C	A	0.02	1	475	484		5	6	Chromosome_1580163_G_T	1580163	G	T	0.2	455	481
0	5	Chromosome_4849705_A_T	4849705	A	T	0.04	2	320	324		5	6	Chromosome_1982179_G_T	1982179	G	T	0.8	388	407
0	5	Chromosome_485157_T_A	485157	T	A	0.02	1	471	489		5	6	Chromosome_3230876_G_T	3230876	G	T	0.12	297	351
0	5	Chromosome_4858278_T_A	4858278	T	A	0.02	1	429	440		5	6	Chromosome_3595861_C_A	3595861	C	A	0.14	269	284
0	5	Chromosome_489820_A_T	489820	A	T	0.02	1	322	339		5	6	Chromosome_5720653_G_T	5720653	G	T	0.12	423	449
0	5	Chromosome_4899424_A_T	4899424	A	T	0.04	2	374	408		5	6	Chromosome_935425_G_T	935425	G	T	0.16	993	1021
0	5	Chromosome_49369_T_C	49369	T	C	0.04	2	440	456		6	2	Chromosome_1443266_T_A	1443266	T	A	0.04	490	500
0	5	Chromosome_4958471_T_A	4958471	T	A	0.02	1	480	488		6	2	Chromosome_1981558_C_A	1981558	C	A	0.02	489	521
0	5	Chromosome_4998244_C_G	4998244	C	G	0.02	1	455	480		6	2	Chromosome_1981661_G_T	1981661	G	T	0.06	452	504
0	5	Chromosome_4998249_C_G	4998249	C	G	0.02	1	465	485		6	2	Chromosome_1981937_G_T	1981937	G	T	0.06	487	515
0	5	Chromosome_5027002_T_A	5027002	T	A	0.02	1	469	470		6	2	Chromosome_2036580_C_G	2036580	C	G	0.06	543	563
0	5	Chromosome_5027007_T_A	5027007	T	A	0.02	1	464	464		6	2	Chromosome_3547074_C_A	3547074	C	A	0.08	349	371
0	5	Chromosome_5100007_C_A	5100007	C	A	0.02	1	316	331		6	2	Chromosome_3590756_G_T	3590756	G	T	0.1	374	401
0	5	Chromosome_5141232_T_A	5141232	T	A	0.02	1	491	503		6	2	Chromosome_3591531_C_A	3591531	C	A	0.14	414	447
0	5	Chromosome_5141237_A_G	5141237	A	G	0.02	1	494	498		6	2	Chromosome_581774_C_G	581774	C	G	0.04	510	526
0	5	Chromosome_5152078_T_A	5152078	T	A	0.04	2	493	503		6	3	Chromosome_1443266_T_A	1443266	T	A	0.06	314	325
0	5	Chromosome_5166443_A_G	5166443	A	G	0.02	1	431	423		6	3	Chromosome_1981558_C_A	1981558	C	A	0.98	285	305
0	5	Chromosome_5170894_T_C	5170894	T	C	1	50	351	359		6	3	Chromosome_2036580_C_G	2036580	C	G	0.08	285	298
0	5	Chromosome_5193370_T_A	5193370	T	A	0.02	1	452	470		6	3	Chromosome_2829520_G_T	2829520	G	T	0.92	192	194
0	5	Chromosome_5193383_T_A	5193383	T	A	0.02	1	464	464		6	3	Chromosome_481312_G_T	481312	G	T	0.76	381	419
0	5	Chromosome_5195383_T_A	5195383	T	A	0.02	1	470	469		6	3	Chromosome_581774_C_G	581774	C	G	0.04	353	361
0	5	Chromosome_5207344_A_T	5207344	A	T	0.04	2	381	408		6	3	Chromosome_776119_G_T	776119	G	T	0.1	353	364
0	5	Chromosome_5318670_C_A	5318670	C	A	0.02	1	381	450		6	4	Chromosome_1443266_T_A	1443266	T	A	0.04	360	375
0	5	Chromosome_5338872_C_A	5338872	C	A	0.06	3	340	338		6	4	Chromosome_1981558_C_A	1981558	C	A	0.24	331	356
0	5	Chromosome_5338883_T_G	5338883	T	G	0.04	2	294	322		6	4	Chromosome_1981693_C_A	1981693	C	A	0.08	336	351
0	5	Chromosome_5397947_A_T	5397947	A	T	0.02	1	463	466		6	4	Chromosome_1981754_G_T	1981754	G	T	0.04	387	396
0	5	Chromosome_5549588_C_G	5549588	C	G	0.02	1	430	438		6	4	Chromosome_2036580_C_G	2036580	C	G	0.06	322	333
0	5	Chromosome_5574540_C_A	5574540	C	A	0.02	1	507	541		6	4	Chromosome_2060627_G_T	2060627	G	T	0.04	328	350
0	5	Chromosome_5642769_A_T	5642769	A	T	0.02	1	490	501		6	4	Chromosome_3126316_C_A	3126316	C	A	0.02	296	318
0	5	Chromosome_5652395_A_T	5652395	A	T	0.04	2	240	239		6	4	Chromosome_3705584_C_A	3705584	C	A	0.36	227	241
0	5	Chromosome_5677541_T_A	5677541	T	A	0.06	3	387	480		6	4	Chromosome_3706346_G_T	3706346	G	T	0.06	259	272
0	5	Chromosome_568824_T_A	568824	T	A	0.04	2	350	379		6	5	Chromosome_1981546_G_T	1981546	G	T	0.36	313	341
0	5	Chromosome_5711930_C_A	5711930	C	A	0.04	2	320	318		6	5	Chromosome_1981754_G_T	1981754	G	T	0.14	386	409
0	5	Chromosome_5720257_G_T	5720257	G	T	0.02	1	290	306		6	5	Chromosome_2036580_C_G	2036580	C	G	0.04	1219	1274
0	5	Chromosome_572751_G_T	572751	G	T	0.02	1	382	424		6	5	Chromosome_2062696_G_T	2062696	G	T	0.06	529	554
0	5	Chromosome_5769732_T_C	5769732	T	C	0.5	25	936	956		6	5	Chromosome_2549815_C_A	2549815	C	A	0.14	1120	1209
0	5	Chromosome_5791946_A_T	5791946	A	T	0.06	3	334	397		6	5	Chromosome_3126316_C_A	3126316	C	A	0.08	310	324
0	5	Chromosome_5809861_T_C	5809861	T	C	0.02	1	439	448		6	5	Chromosome_3230876_G_T	3230876	G	T	0.08	559	644
0	5	Chromosome_581774_C_G	581774	C	G	0.04	2	412	415		6	5	Chromosome_356716_G_T	356716	G	T	0.08	684	728
0	5	Chromosome_5861530_T_A	5861530	T	A	0.02	1	396	408		6	5	Chromosome_3706109_G_T	3706109	G	T	0.22	464	498
0	5	Chromosome_5861535_T_A	5861535	T	A	0.02	1	417	429		6	5	Chromosome_3706240_C_A	3706240	C	A	0.1	378	411
0	5	Chromosome_5955122_C_A	5955122	C	A	0.02	1	366	382		6	5	Chromosome_581774_C_G	581774	C	G	0.06	601	635
0	5	Chromosome_5998182_T_A	5998182	T	A	0.06	3	358	411		6	6	Chromosome_1443266_T_A	1443266	T	A	0.04	249	257
0	5	Chromosome_659003_T_C	659003	T	C	0.04	2	490	507		6	6	Chromosome_1580163_G_T	1580163	G	T	0.18	218	244
0	5	Chromosome_692837_A_C	692837	A	C	0.02	1	505	499		6	6	Chromosome_1982179_G_T	1982179	G	T	0.9	244	251
0	5	Chromosome_692843_A_T	692843	A	T	0.02	1	501	507		6	6	Chromosome_356716_G_T	356716	G	T	0.02	327	353
0	5	Chromosome_765951_A_T	765951	A	T	0.04	2	390	386		6	6	Chromosome_3595861_C_A	3595861	C	A	0.1	184	200
0	5	Chromosome_77028_G_T	77028	G	T	0.02	1	467	493		6	6	Chromosome_5720653_G_T	5720653	G	T	0.12	245	259
0	5	Chromosome_808241_G_C	808241	G	C	0.04	2	474	488		6	6	Chromosome_581774_C_G	581774	C	G	0.04	286	306
0	5	Chromosome_872638_G_C	872638	G	C	0.06	3	438	440		6	6	Chromosome_935425_G_T	935425	G	T	0.2	202	212
0	5	Chromosome_92356_A_T	92356	A	T	0.04	2	471	505		7	2	Chromosome_1981661_G_T	1981661	G	T	0.06	606	658
0	5	Chromosome_926547_A_T	926547	A	T	0.04	2	506	517		7	2	Chromosome_1981937_G_T	1981937	G	T	0.06	624	659
0	5	Chromosome_93112_T_A	93112	T	A	0.02	1	569	585		7	2	Chromosome_1982179_G_T	1982179	G	T	0.02	591	619
0	5	Chromosome_93118_T_C	93118	T	C	0.02	1	513	577		7	2	Chromosome_3590756_G_T	3590756	G	T	0.1	419	451
0	5	Chromosome_932756_C_G	932756	C	G	0.02	1	500	501		7	2	Chromosome_3591531_C_A	3591531	C	A	0.1	417	450
0	5	Chromosome_942875_T_A	942875	T	A	0.04	2	317	317		7	3	Chromosome_1443266_T_A	1443266	T	A	0.04	545	554
0	5	Chromosome_942880_T_A	942880	T	A	0.04	2	318	324		7	3	Chromosome_1981558_C_A	1981558	C	A	0.96	379	406
0	5	Chromosome_988488_T_A	988488	T	A	0.04	2	356	409		7	3	Chromosome_2616641_G_T	2616641	G	T	0.06	401	416
0	5	Chromosome_988503_T_A	988503	T	A	0.02	1	446	444		7	3	Chromosome_2829520_G_T	2829520	G	T	0.96	325	323
0	5	Chromosome_999578_C_A	999578	C	A	0.02	1	448	473		7	3	Chromosome_481312_G_T	481312	G	T	0.72	589	615
0	6	Chromosome_107228_T_C	107228	T	C	0.04	2	287	294		7	3	Chromosome_5720653_G_T	5720653	G	T	0.04	620	656
0	6	Chromosome_107241_G_A	107241	G	A	0.04	2	252	299		7	3	Chromosome_776119_G_T	776119	G	T	0.12	573	585
0	6	Chromosome_1080830_T_C	1080830	T	C	0.02	1	261	284		7	4	Chromosome_1981558_C_A	1981558	C	A	0.26	239	242
0	6	Chromosome_1255087_T_C	1255087	T	C	1	50	290	309		7	4	Chromosome_1981693_C_A	1981693	C	A	0.1	175	173
0	6	Chromosome_1417923_T_A	1417923	T	A	0.04	2	335	349		7	4	Chromosome_2060627_G_T	2060627	G	T	0.04	184	194
0	6	Chromosome_1443266_T_A	1443266	T	A	0.06	3	291	302		7	4	Chromosome_3705584_C_A	3705584	C	A	0.38	153	158
0	6	Chromosome_1474731_G_C	1474731	G	C	0.04	2	273	293		7	4	Chromosome_3706346_G_T	3706346	G	T	0.08	122	125
0	6	Chromosome_162742_A_C	162742	A	C	0.04	2	293	321		7	4	Chromosome_581774_C_G	581774	C	G	0.04	199	213
0	6	Chromosome_1708865_G_A	1708865	G	A	0.04	2	292	308		7	5	Chromosome_1981546_G_T	1981546	G	T	0.48	109	118
0	6	Chromosome_1735764_T_A	1735764	T	A	0.06	3	312	316		7	5	Chromosome_1981754_G_T	1981754	G	T	0.12	217	223
0	6	Chromosome_1741923_A_T	1741923	A	T	0.04	2	322	337		7	5	Chromosome_2549815_C_A	2549815	C	A	0.14	212	231
0	6	Chromosome_1936506_G_T	1936506	G	T	1	50	425	443		7	5	Chromosome_3230876_G_T	3230876	G	T	0.02	176	210
0	6	Chromosome_1957725_C_T	1957725	C	T	0.32	16	331	332		7	5	Chromosome_356716_G_T	356716	G	T	0.04	128	133
0	6	Chromosome_1979403_T_C	1979403	T	C	0.04	2	273	288		7	5	Chromosome_3706109_G_T	3706109	G	T	0.26	82	88
0	6	Chromosome_2021290_G_A	2021290	G	A	0.06	3	229	240		7	6	Chromosome_1580163_G_T	1580163	G	T	0.18	183	187
0	6	Chromosome_2021299_T_C	2021299	T	C	0.04	2	237	243		7	6	Chromosome_1982179_G_T	1982179	G	T	0.84	197	198
0	6	Chromosome_2036580_C_G	2036580	C	G	0.04	2	270	284		7	6	Chromosome_3595861_C_A	3595861	C	A	0.1	130	137
0	6	Chromosome_2053195_T_A	2053195	T	A	0.06	3	286	291		7	6	Chromosome_5720653_G_T	5720653	G	T	0.1	166	170
0	6	Chromosome_2060175_A_T	2060175	A	T	0.04	2	268	280		7	6	Chromosome_935425_G_T	935425	G	T	0.14	221	227
0	6	Chromosome_2062691_A_C	2062691	A	C	0.04	2	301	321		8	2	Chromosome_1443266_T_A	1443266	T	A	0.04	921	956
0	6	Chromosome_2062696_G_T	2062696	G	T	0.04	2	306	316		8	2	Chromosome_1981558_C_A	1981558	C	A	0.04	762	798
0	6	Chromosome_2078307_T_A	2078307	T	A	0.04	2	278	293		8	2	Chromosome_1981661_G_T	1981661	G	T	0.06	798	882
0	6	Chromosome_2110479_T_A	2110479	T	A	0.04	2	341	358		8	2	Chromosome_1981937_G_T	1981937	G	T	0.08	897	943
0	6	Chromosome_2144942_G_C	2144942	G	C	0.04	2	258	276		8	2	Chromosome_1982179_G_T	1982179	G	T	0.04	957	1025
0	6	Chromosome_2238341_T_C	2238341	T	C	0.04	2	287	294		8	2	Chromosome_2036580_C_G	2036580	C	G	0.04	859	895
0	6	Chromosome_2256341_A_T	2256341	A	T	0.06	3	325	332		8	2	Chromosome_3547074_C_A	3547074	C	A	0.04	689	756
0	6	Chromosome_2342320_T_G	2342320	T	G	0.04	2	276	286		8	2	Chromosome_3590756_G_T	3590756	G	T	0.06	685	749
0	6	Chromosome_2352201_A_T	2352201	A	T	0.04	2	274	279		8	2	Chromosome_3591531_C_A	3591531	C	A	0.08	720	777
0	6	Chromosome_2408515_A_T	2408515	A	T	0.02	1	313	336		8	2	Chromosome_581774_C_G	581774	C	G	0.04	971	1032
0	6	Chromosome_2478331_G_A	2478331	G	A	0.06	3	248	268		8	3	Chromosome_1443266_T_A	1443266	T	A	0.08	125	123
0	6	Chromosome_2478337_A_T	2478337	A	T	0.06	3	259	271		8	3	Chromosome_1981558_C_A	1981558	C	A	0.9	154	151
0	6	Chromosome_2478343_T_C	2478343	T	C	0.06	3	247	263		8	3	Chromosome_2036580_C_G	2036580	C	G	0.08	125	126
0	6	Chromosome_2554756_G_C	2554756	G	C	0.02	1	274	283		8	3	Chromosome_2616641_G_T	2616641	G	T	0.12	109	105
0	6	Chromosome_2555078_G_C	2555078	G	C	0.04	2	276	284		8	3	Chromosome_2829520_G_T	2829520	G	T	0.86	77	72
0	6	Chromosome_2556613_A_G	2556613	A	G	0.04	2	251	262		8	3	Chromosome_481312_G_T	481312	G	T	0.64	138	149
0	6	Chromosome_2673187_T_C	2673187	T	C	0.04	2	310	320		8	3	Chromosome_581774_C_G	581774	C	G	0.08	129	126
0	6	Chromosome_2707857_G_A	2707857	G	A	0.04	2	276	292		8	3	Chromosome_776119_G_T	776119	G	T	0.1	146	150
0	6	Chromosome_2876148_A_T	2876148	A	T	0.04	2	289	305		8	4	Chromosome_1981558_C_A	1981558	C	A	0.26	268	275
0	6	Chromosome_3219873_T_A	3219873	T	A	0.04	2	281	290		8	4	Chromosome_1981693_C_A	1981693	C	A	0.04	248	258
0	6	Chromosome_3343210_T_A	3343210	T	A	0.02	1	333	341		8	4	Chromosome_1981754_G_T	1981754	G	T	0.08	257	264
0	6	Chromosome_3348354_A_G	3348354	A	G	0.02	1	244	254		8	4	Chromosome_2036580_C_G	2036580	C	G	0.08	228	237
0	6	Chromosome_3422806_A_G	3422806	A	G	0.04	2	304	313		8	4	Chromosome_2060627_G_T	2060627	G	T	0.06	251	272
0	6	Chromosome_3500178_A_C	3500178	A	C	0.02	1	272	281		8	4	Chromosome_3705584_C_A	3705584	C	A	0.44	182	190
0	6	Chromosome_3536852_T_A	3536852	T	A	0.04	2	246	255		8	4	Chromosome_3706346_G_T	3706346	G	T	0.06	222	232
0	6	Chromosome_3742189_A_T	3742189	A	T	0.02	1	318	325		8	5	Chromosome_1443266_T_A	1443266	T	A	0.02	560	590
0	6	Chromosome_3789055_A_T	3789055	A	T	0.06	3	303	321		8	5	Chromosome_1981546_G_T	1981546	G	T	0.46	556	575
0	6	Chromosome_3864459_A_T	3864459	A	T	0.02	1	253	288		8	5	Chromosome_1981754_G_T	1981754	G	T	0.1	588	599
0	6	Chromosome_3922139_T_A	3922139	T	A	0.04	2	312	328		8	5	Chromosome_2036580_C_G	2036580	C	G	0.06	512	526
0	6	Chromosome_3922144_T_A	3922144	T	A	0.02	1	318	330		8	5	Chromosome_2549815_C_A	2549815	C	A	0.12	532	566
0	6	Chromosome_3996069_A_G	3996069	A	G	0.04	2	244	263		8	5	Chromosome_3706109_G_T	3706109	G	T	0.18	418	420
0	6	Chromosome_4079081_A_T	4079081	A	T	0.02	1	328	331		8	5	Chromosome_3706240_C_A	3706240	C	A	0.08	331	381
0	6	Chromosome_4080698_A_T	4080698	A	T	0.04	2	325	339		8	5	Chromosome_581774_C_G	581774	C	G	0.04	612	636
0	6	Chromosome_411449_C_A	411449	C	A	0.02	1	272	329		8	6	Chromosome_1443266_T_A	1443266	T	A	0.06	201	204
0	6	Chromosome_4124991_A_T	4124991	A	T	0.02	1	209	231		8	6	Chromosome_1580163_G_T	1580163	G	T	0.12	182	197
0	6	Chromosome_416655_A_G	416655	A	G	0.04	2	238	267		8	6	Chromosome_1982179_G_T	1982179	G	T	0.92	206	208
0	6	Chromosome_416673_T_A	416673	T	A	0.06	3	254	268		8	6	Chromosome_2036580_C_G	2036580	C	G	0.04	180	183
0	6	Chromosome_4189393_T_C	4189393	T	C	0.04	2	274	281		8	6	Chromosome_3595861_C_A	3595861	C	A	0.12	152	156
0	6	Chromosome_4216116_C_T	4216116	C	T	0.02	1	266	300		8	6	Chromosome_5720653_G_T	5720653	G	T	0.08	204	215
0	6	Chromosome_4257938_A_G	4257938	A	G	0.04	2	308	330		8	6	Chromosome_581774_C_G	581774	C	G	0.06	233	234
0	6	Chromosome_4550370_T_C	4550370	T	C	0.04	2	308	308		8	6	Chromosome_935425_G_T	935425	G	T	0.16	204	208
0	6	Chromosome_4550375_G_A	4550375	G	A	0.04	2	301	316		9	2	Chromosome_1552468_G_T	1552468	G	T	0.08	252	265
0	6	Chromosome_4583367_C_T	4583367	C	T	0.02	1	332	345		9	2	Chromosome_1981558_C_A	1981558	C	A	0.04	298	309
0	6	Chromosome_4583380_A_G	4583380	A	G	0.04	2	354	356		9	2	Chromosome_1981661_G_T	1981661	G	T	0.1	345	377
0	6	Chromosome_4689925_T_A	4689925	T	A	0.02	1	334	355		9	2	Chromosome_1981937_G_T	1981937	G	T	0.1	355	377
0	6	Chromosome_4737933_T_C	4737933	T	C	0.04	2	266	271		9	2	Chromosome_1982179_G_T	1982179	G	T	0.1	412	426
0	6	Chromosome_4756494_C_T	4756494	C	T	0.04	2	237	244		9	2	Chromosome_2036580_C_G	2036580	C	G	0.04	767	780
0	6	Chromosome_4759013_T_A	4759013	T	A	0.02	1	300	312		9	2	Chromosome_3230876_G_T	3230876	G	T	0.04	424	510
0	6	Chromosome_4823687_G_C	4823687	G	C	0.04	2	328	345		9	2	Chromosome_3590756_G_T	3590756	G	T	0.1	174	182
0	6	Chromosome_4846655_C_G	4846655	C	G	0.02	1	318	325		9	2	Chromosome_3591531_C_A	3591531	C	A	0.12	199	211
0	6	Chromosome_4899424_A_T	4899424	A	T	0.06	3	283	291		9	2	Chromosome_5394174_C_A	5394174	C	A	0.04	603	616
0	6	Chromosome_5026997_T_A	5026997	T	A	0.02	1	344	354		9	2	Chromosome_5720577_G_T	5720577	G	T	0.14	385	399
0	6	Chromosome_5027002_T_A	5027002	T	A	0.02	1	334	344		9	2	Chromosome_581774_C_G	581774	C	G	0.04	398	415
0	6	Chromosome_5027007_T_A	5027007	T	A	0.02	1	322	337		9	3	Chromosome_1981558_C_A	1981558	C	A	0.9	242	270
0	6	Chromosome_5028678_A_G	5028678	A	G	0.06	3	301	316		9	3	Chromosome_2829520_G_T	2829520	G	T	0.92	111	117
0	6	Chromosome_5170894_T_C	5170894	T	C	1	50	293	304		9	3	Chromosome_481312_G_T	481312	G	T	0.66	732	802
0	6	Chromosome_5171110_G_A	5171110	G	A	0.04	2	243	267		9	3	Chromosome_776119_G_T	776119	G	T	0.1	707	716
0	6	Chromosome_5171117_A_T	5171117	A	T	0.04	2	265	277		9	4	Chromosome_1443266_T_A	1443266	T	A	0.02	485	510
0	6	Chromosome_5171124_T_C	5171124	T	C	0.04	2	251	269		9	4	Chromosome_1981558_C_A	1981558	C	A	0.32	677	702
0	6	Chromosome_5207344_A_T	5207344	A	T	0.04	2	287	313		9	4	Chromosome_1981693_C_A	1981693	C	A	0.1	736	761
0	6	Chromosome_5226104_T_C	5226104	T	C	0.04	2	266	279		9	4	Chromosome_1981754_G_T	1981754	G	T	0.06	776	793
0	6	Chromosome_5227462_T_A	5227462	T	A	0.06	3	254	291		9	4	Chromosome_1981937_G_T	1981937	G	T	0.04	716	753
0	6	Chromosome_5252223_T_G	5252223	T	G	0.02	1	320	334		9	4	Chromosome_2036580_C_G	2036580	C	G	0.04	613	639
0	6	Chromosome_5322875_A_C	5322875	A	C	0.02	1	342	347		9	4	Chromosome_2060627_G_T	2060627	G	T	0.06	724	769
0	6	Chromosome_5323390_A_G	5323390	A	G	0.02	1	286	288		9	4	Chromosome_3705584_C_A	3705584	C	A	0.38	112	125
0	6	Chromosome_5324001_C_T	5324001	C	T	0.02	1	265	284		9	4	Chromosome_3706346_G_T	3706346	G	T	0.1	104	105
0	6	Chromosome_5345330_A_G	5345330	A	G	0.06	3	265	281		9	5	Chromosome_1981546_G_T	1981546	G	T	0.56	309	326
0	6	Chromosome_5345335_C_T	5345335	C	T	0.06	3	262	279		9	5	Chromosome_1981754_G_T	1981754	G	T	0.08	584	606
0	6	Chromosome_5387301_C_G	5387301	C	G	0.02	1	324	336		9	5	Chromosome_1981937_G_T	1981937	G	T	0.02	391	408
0	6	Chromosome_55365_A_G	55365	A	G	0.02	1	369	382		9	5	Chromosome_2549815_C_A	2549815	C	A	0.1	719	774
0	6	Chromosome_562795_T_A	562795	T	A	0.02	1	316	336		9	6	Chromosome_1580163_G_T	1580163	G	T	0.14	611	641
0	6	Chromosome_5677541_T_A	5677541	T	A	0.04	2	304	342		9	6	Chromosome_1982179_G_T	1982179	G	T	0.92	570	611
0	6	Chromosome_568824_T_A	568824	T	A	0.06	3	272	293		9	6	Chromosome_3595861_C_A	3595861	C	A	0.18	360	379
0	6	Chromosome_5707679_C_T	5707679	C	T	0.04	2	346	365		9	6	Chromosome_5720577_G_T	5720577	G	T	0.06	180	192
0	6	Chromosome_5707684_A_G	5707684	A	G	0.04	2	366	369		9	6	Chromosome_935425_G_T	935425	G	T	0.18	893	974
0	6	Chromosome_5769732_T_C	5769732	T	C	0.52	26	663	708
0	6	Chromosome_5791946_A_T	5791946	A	T	0.06	3	262	284
0	6	Chromosome_581774_C_G	581774	C	G	0.06	3	317	336
0	6	Chromosome_5886682_A_T	5886682	A	T	0.02	1	406	422
0	6	Chromosome_5978742_T_G	5978742	T	G	0.04	2	340	363
0	6	Chromosome_67172_C_T	67172	C	T	0.02	1	319	337
0	6	Chromosome_695874_T_A	695874	T	A	0.04	2	340	357
0	6	Chromosome_808241_G_C	808241	G	C	0.04	2	342	359
0	6	Chromosome_872638_G_C	872638	G	C	0.04	2	268	305
0	6	Chromosome_89450_T_C	89450	T	C	0.04	2	305	315
0	6	Chromosome_93112_T_A	93112	T	A	0.04	2	317	325
0	6	Chromosome_942875_T_A	942875	T	A	0.04	2	289	295
0	6	Chromosome_942880_T_A	942880	T	A	0.04	2	288	299
0	6	Chromosome_949994_T_A	949994	T	A	0.02	1	314	327
1	2	Chromosome_1006197_T_A	1006197	T	A	0.02	1	466	486
1	2	Chromosome_1044011_A_T	1044011	A	T	0.04	2	478	514
1	2	Chromosome_1044020_A_T	1044020	A	T	0.04	2	456	512
1	2	Chromosome_1058370_G_T	1058370	G	T	0.04	2	389	406
1	2	Chromosome_1058375_A_C	1058375	A	C	0.06	3	395	424
1	2	Chromosome_1071043_T_A	1071043	T	A	0.02	1	438	449
1	2	Chromosome_1071048_T_A	1071048	T	A	0.02	1	423	446
1	2	Chromosome_107228_T_C	107228	T	C	0.02	1	508	529
1	2	Chromosome_1074862_A_T	1074862	A	T	0.04	2	368	429
1	2	Chromosome_1079549_A_C	1079549	A	C	0.04	2	410	425
1	2	Chromosome_1079554_G_T	1079554	G	T	0.04	2	388	412
1	2	Chromosome_1080798_G_A	1080798	G	A	0.04	2	457	470
1	2	Chromosome_1086637_A_T	1086637	A	T	0.04	2	424	435
1	2	Chromosome_1095092_A_T	1095092	A	T	0.04	2	369	386
1	2	Chromosome_1115244_T_C	1115244	T	C	0.02	1	458	471
1	2	Chromosome_1138572_G_C	1138572	G	C	0.04	2	484	504
1	2	Chromosome_1155885_A_T	1155885	A	T	0.04	2	377	393
1	2	Chromosome_1170598_A_T	1170598	A	T	0.02	1	440	469
1	2	Chromosome_1171081_G_T	1171081	G	T	0.04	2	356	384
1	2	Chromosome_1171086_A_C	1171086	A	C	0.04	2	357	381
1	2	Chromosome_1194592_A_T	1194592	A	T	0.06	3	432	457
1	2	Chromosome_1195736_T_C	1195736	T	C	0.02	1	417	422
1	2	Chromosome_1210215_G_C	1210215	G	C	0.04	2	405	437
1	2	Chromosome_1248012_C_A	1248012	C	A	0.02	1	451	474
1	2	Chromosome_1255087_T_C	1255087	T	C	1	50	382	417
1	2	Chromosome_126221_A_T	126221	A	T	0.04	2	492	500
1	2	Chromosome_126226_A_T	126226	A	T	0.04	2	497	513
1	2	Chromosome_1270736_G_C	1270736	G	C	0.06	3	476	491
1	2	Chromosome_1272422_A_G	1272422	A	G	0.02	1	386	406
1	2	Chromosome_1273578_A_G	1273578	A	G	0.04	2	401	423
1	2	Chromosome_1278966_T_C	1278966	T	C	0.04	2	386	469
1	2	Chromosome_1278980_G_A	1278980	G	A	0.04	2	435	457
1	2	Chromosome_1279904_C_T	1279904	C	T	0.04	2	406	425
1	2	Chromosome_1279913_A_G	1279913	A	G	0.04	2	420	438
1	2	Chromosome_1291892_A_T	1291892	A	T	0.02	1	482	498
1	2	Chromosome_1298105_T_G	1298105	T	G	0.04	2	419	425
1	2	Chromosome_1299130_A_C	1299130	A	C	0.06	3	512	536
1	2	Chromosome_1299139_G_T	1299139	G	T	0.06	3	488	525
1	2	Chromosome_1309343_T_C	1309343	T	C	0.02	1	416	444
1	2	Chromosome_1314131_A_G	1314131	A	G	0.02	1	466	487
1	2	Chromosome_1315302_T_C	1315302	T	C	0.02	1	435	438
1	2	Chromosome_1324954_T_A	1324954	T	A	0.06	3	422	429
1	2	Chromosome_134109_C_G	134109	C	G	0.04	2	410	438
1	2	Chromosome_1343061_A_T	1343061	A	T	0.04	2	396	405
1	2	Chromosome_1364229_T_C	1364229	T	C	0.06	3	445	465
1	2	Chromosome_1364234_G_A	1364234	G	A	0.06	3	447	460
1	2	Chromosome_1370161_A_C	1370161	A	C	0.02	1	416	440
1	2	Chromosome_1370166_G_T	1370166	G	T	0.04	2	399	420
1	2	Chromosome_1379901_T_A	1379901	T	A	0.04	2	455	476
1	2	Chromosome_1416287_T_A	1416287	T	A	0.02	1	453	476
1	2	Chromosome_1420349_A_T	1420349	A	T	0.04	2	403	463
1	2	Chromosome_1420356_A_T	1420356	A	T	0.04	2	421	459
1	2	Chromosome_1443266_T_A	1443266	T	A	0.08	4	458	467
1	2	Chromosome_1463292_C_G	1463292	C	G	0.02	1	411	423
1	2	Chromosome_1464809_T_A	1464809	T	A	0.02	1	400	406
1	2	Chromosome_1470226_T_G	1470226	T	G	0.02	1	435	440
1	2	Chromosome_1474731_G_C	1474731	G	C	0.06	3	401	442
1	2	Chromosome_147639_T_C	147639	T	C	0.04	2	440	481
1	2	Chromosome_147647_T_C	147647	T	C	0.04	2	481	494
1	2	Chromosome_147660_G_A	147660	G	A	0.04	2	486	508
1	2	Chromosome_1480062_G_T	1480062	G	T	0.04	2	394	408
1	2	Chromosome_151274_C_G	151274	C	G	0.04	2	490	512
1	2	Chromosome_1526754_C_G	1526754	C	G	0.04	2	402	423
1	2	Chromosome_1548974_G_A	1548974	G	A	0.04	2	442	470
1	2	Chromosome_1548981_A_T	1548981	A	T	0.04	2	446	482
1	2	Chromosome_1548988_T_C	1548988	T	C	0.04	2	452	479
1	2	Chromosome_1561149_A_T	1561149	A	T	0.02	1	392	405
1	2	Chromosome_1561895_C_G	1561895	C	G	0.02	1	440	466
1	2	Chromosome_1567389_C_G	1567389	C	G	0.02	1	386	418
1	2	Chromosome_1571011_G_A	1571011	G	A	0.06	3	306	323
1	2	Chromosome_1571016_A_T	1571016	A	T	0.06	3	310	334
1	2	Chromosome_1571021_T_C	1571021	T	C	0.06	3	310	336
1	2	Chromosome_1620567_A_T	1620567	A	T	0.04	2	390	432
1	2	Chromosome_162742_A_C	162742	A	C	0.04	2	399	453
1	2	Chromosome_1650618_A_T	1650618	A	T	0.02	1	373	412
1	2	Chromosome_1652339_G_A	1652339	G	A	0.02	1	401	429
1	2	Chromosome_1653483_T_A	1653483	T	A	0.04	2	368	395
1	2	Chromosome_1663817_C_T	1663817	C	T	0.04	2	377	407
1	2	Chromosome_1663823_T_A	1663823	T	A	0.04	2	397	414
1	2	Chromosome_1663829_A_G	1663829	A	G	0.04	2	387	422
1	2	Chromosome_1676728_A_T	1676728	A	T	0.1	5	365	386
1	2	Chromosome_1676735_A_T	1676735	A	T	0.1	5	363	377
1	2	Chromosome_1694731_A_T	1694731	A	T	0.04	2	476	494
1	2	Chromosome_1704630_T_A	1704630	T	A	0.04	2	442	473
1	2	Chromosome_1708865_G_A	1708865	G	A	0.06	3	372	407
1	2	Chromosome_1708889_T_C	1708889	T	C	0.06	3	365	391
1	2	Chromosome_1735764_T_A	1735764	T	A	0.06	3	474	492
1	2	Chromosome_1750122_T_A	1750122	T	A	0.04	2	444	463
1	2	Chromosome_1774516_A_T	1774516	A	T	0.04	2	383	403
1	2	Chromosome_17801_G_A	17801	G	A	0.02	1	442	471
1	2	Chromosome_1795087_T_A	1795087	T	A	0.02	1	420	435
1	2	Chromosome_1802751_T_A	1802751	T	A	0.04	2	450	466
1	2	Chromosome_1802756_T_A	1802756	T	A	0.04	2	425	466
1	2	Chromosome_18237_A_T	18237	A	T	0.04	2	517	543
1	2	Chromosome_1827050_G_T	1827050	G	T	0.02	1	369	400
1	2	Chromosome_184842_T_C	184842	T	C	0.04	2	385	425
1	2	Chromosome_184847_G_A	184847	G	A	0.04	2	405	442
1	2	Chromosome_1849718_T_A	1849718	T	A	0.04	2	437	458
1	2	Chromosome_1850625_A_T	1850625	A	T	0.04	2	443	468
1	2	Chromosome_1855939_T_C	1855939	T	C	0.06	3	372	421
1	2	Chromosome_1855950_G_A	1855950	G	A	0.06	3	383	429
1	2	Chromosome_185863_T_A	185863	T	A	0.02	1	435	478
1	2	Chromosome_1862786_G_C	1862786	G	C	0.04	2	417	434
1	2	Chromosome_1901493_G_A	1901493	G	A	0.06	3	410	451
1	2	Chromosome_1901511_T_C	1901511	T	C	0.04	2	406	432
1	2	Chromosome_1923624_A_T	1923624	A	T	0.04	2	472	488
1	2	Chromosome_1951243_T_C	1951243	T	C	0.04	2	473	512
1	2	Chromosome_1957725_C_T	1957725	C	T	0.1	5	372	408
1	2	Chromosome_1964074_G_T	1964074	G	T	0.04	2	404	426
1	2	Chromosome_1964079_A_C	1964079	A	C	0.04	2	398	434
1	2	Chromosome_1978251_C_G	1978251	C	G	0.02	1	396	414
1	2	Chromosome_1979403_T_C	1979403	T	C	0.02	1	409	445
1	2	Chromosome_1981072_A_T	1981072	A	T	0.04	2	361	366
1	2	Chromosome_201645_C_G	201645	C	G	0.02	1	427	455
1	2	Chromosome_2021290_G_A	2021290	G	A	0.04	2	344	362
1	2	Chromosome_2021299_T_C	2021299	T	C	0.04	2	360	378
1	2	Chromosome_2036580_C_G	2036580	C	G	0.08	4	431	455
1	2	Chromosome_2038183_G_T	2038183	G	T	0.06	3	414	431
1	2	Chromosome_2038188_A_C	2038188	A	C	0.06	3	408	428
1	2	Chromosome_2046880_A_T	2046880	A	T	0.04	2	368	384
1	2	Chromosome_2053195_T_A	2053195	T	A	0.06	3	380	390
1	2	Chromosome_2059727_G_C	2059727	G	C	0.04	2	317	350
1	2	Chromosome_2060175_A_T	2060175	A	T	0.04	2	376	395
1	2	Chromosome_2062691_A_C	2062691	A	C	0.04	2	392	410
1	2	Chromosome_2062696_G_T	2062696	G	T	0.04	2	402	426
1	2	Chromosome_206381_A_T	206381	A	T	0.04	2	584	599
1	2	Chromosome_2078307_T_A	2078307	T	A	0.04	2	383	406
1	2	Chromosome_2102872_T_A	2102872	T	A	0.02	1	394	414
1	2	Chromosome_2120253_A_T	2120253	A	T	0.02	1	415	434
1	2	Chromosome_2125379_G_A	2125379	G	A	0.04	2	384	418
1	2	Chromosome_2125406_T_C	2125406	T	C	0.04	2	396	415
1	2	Chromosome_2131209_G_C	2131209	G	C	0.04	2	380	396
1	2	Chromosome_2154896_T_C	2154896	T	C	0.04	2	382	401
1	2	Chromosome_2154912_A_T	2154912	A	T	0.04	2	409	444
1	2	Chromosome_2154925_G_A	2154925	G	A	0.04	2	404	445
1	2	Chromosome_2181218_G_C	2181218	G	C	0.04	2	440	457
1	2	Chromosome_2187387_A_T	2187387	A	T	0.02	1	364	376
1	2	Chromosome_219371_C_T	219371	C	T	0.04	2	456	503
1	2	Chromosome_219378_A_G	219378	A	G	0.06	3	401	490
1	2	Chromosome_2196114_T_A	2196114	T	A	0.04	2	353	370
1	2	Chromosome_2196123_T_A	2196123	T	A	0.04	2	352	371
1	2	Chromosome_2201581_A_T	2201581	A	T	0.04	2	415	428
1	2	Chromosome_2238323_G_A	2238323	G	A	0.04	2	390	408
1	2	Chromosome_2247232_A_T	2247232	A	T	0.02	1	391	410
1	2	Chromosome_2256341_A_T	2256341	A	T	0.06	3	451	476
1	2	Chromosome_2271285_T_C	2271285	T	C	0.02	1	318	353
1	2	Chromosome_2271292_T_A	2271292	T	A	0.04	2	350	362
1	2	Chromosome_2271299_G_A	2271299	G	A	0.04	2	347	358
1	2	Chromosome_2271809_T_A	2271809	T	A	0.06	3	414	427
1	2	Chromosome_2271823_T_A	2271823	T	A	0.04	2	408	421
1	2	Chromosome_2276811_G_T	2276811	G	T	0.04	2	416	436
1	2	Chromosome_2311640_A_T	2311640	A	T	0.02	1	425	436
1	2	Chromosome_2342320_T_G	2342320	T	G	0.04	2	373	392
1	2	Chromosome_2342325_C_A	2342325	C	A	0.04	2	377	388
1	2	Chromosome_2372172_T_A	2372172	T	A	0.04	2	375	398
1	2	Chromosome_2378354_A_T	2378354	A	T	0.02	1	457	470
1	2	Chromosome_2394942_A_T	2394942	A	T	0.04	2	348	364
1	2	Chromosome_2394948_T_A	2394948	T	A	0.04	2	347	371
1	2	Chromosome_2394954_A_T	2394954	A	T	0.04	2	364	375
1	2	Chromosome_2396324_T_A	2396324	T	A	0.02	1	451	459
1	2	Chromosome_2424204_A_G	2424204	A	G	0.02	1	425	439
1	2	Chromosome_2424234_C_T	2424234	C	T	0.02	1	443	457
1	2	Chromosome_2438496_G_A	2438496	G	A	0.02	1	413	434
1	2	Chromosome_2464990_A_C	2464990	A	C	0.02	1	391	423
1	2	Chromosome_2464995_G_T	2464995	G	T	0.02	1	407	428
1	2	Chromosome_2478331_G_A	2478331	G	A	0.04	2	332	358
1	2	Chromosome_2478337_A_T	2478337	A	T	0.06	3	344	361
1	2	Chromosome_2478343_T_C	2478343	T	C	0.04	2	347	364
1	2	Chromosome_2482967_A_T	2482967	A	T	0.04	2	419	437
1	2	Chromosome_249180_T_A	249180	T	A	0.02	1	459	492
1	2	Chromosome_2503340_A_T	2503340	A	T	0.04	2	403	432
1	2	Chromosome_2503740_A_T	2503740	A	T	0.04	2	402	436
1	2	Chromosome_2505116_T_C	2505116	T	C	0.04	2	370	407
1	2	Chromosome_2509191_A_T	2509191	A	T	0.06	3	381	415
1	2	Chromosome_2509208_A_T	2509208	A	T	0.06	3	373	409
1	2	Chromosome_2512642_C_T	2512642	C	T	0.04	2	367	384
1	2	Chromosome_2512647_A_G	2512647	A	G	0.04	2	370	382
1	2	Chromosome_2546092_A_G	2546092	A	G	0.04	2	395	419
1	2	Chromosome_2548260_A_T	2548260	A	T	0.06	3	359	451
1	2	Chromosome_2555246_A_T	2555246	A	T	0.04	2	353	364
1	2	Chromosome_2556613_A_G	2556613	A	G	0.08	4	385	401
1	2	Chromosome_2556632_C_T	2556632	C	T	0.06	3	392	413
1	2	Chromosome_2605721_A_G	2605721	A	G	0.04	2	409	441
1	2	Chromosome_2605735_A_T	2605735	A	T	0.06	3	445	469
1	2	Chromosome_2605749_C_T	2605749	C	T	0.06	3	400	440
1	2	Chromosome_2625286_T_C	2625286	T	C	0.04	2	343	369
1	2	Chromosome_2647199_C_G	2647199	C	G	0.04	2	363	375
1	2	Chromosome_2661759_G_C	2661759	G	C	0.04	2	366	388
1	2	Chromosome_2707857_G_A	2707857	G	A	0.02	1	382	394
1	2	Chromosome_2707868_T_C	2707868	T	C	0.02	1	373	399
1	2	Chromosome_2799913_A_T	2799913	A	T	0.04	2	318	340
1	2	Chromosome_2876134_G_A	2876134	G	A	0.04	2	385	404
1	2	Chromosome_2876141_T_C	2876141	T	C	0.04	2	365	410
1	2	Chromosome_2876148_A_T	2876148	A	T	0.06	3	386	410
1	2	Chromosome_2876162_T_C	2876162	T	C	0.02	1	319	409
1	2	Chromosome_2903727_T_C	2903727	T	C	0.02	1	364	370
1	2	Chromosome_2923653_A_T	2923653	A	T	0.02	1	395	406
1	2	Chromosome_2954867_A_C	2954867	A	C	0.04	2	388	409
1	2	Chromosome_2958002_A_G	2958002	A	G	0.04	2	414	440
1	2	Chromosome_2958007_C_T	2958007	C	T	0.04	2	407	434
1	2	Chromosome_2989761_A_C	2989761	A	C	0.04	2	391	414
1	2	Chromosome_2991006_T_C	2991006	T	C	0.04	2	361	377
1	2	Chromosome_2991011_G_A	2991011	G	A	0.04	2	345	367
1	2	Chromosome_2995009_T_A	2995009	T	A	0.04	2	435	451
1	2	Chromosome_3013686_T_A	3013686	T	A	0.02	1	350	396
1	2	Chromosome_3045929_A_T	3045929	A	T	0.04	2	414	445
1	2	Chromosome_3045936_A_T	3045936	A	T	0.04	2	422	436
1	2	Chromosome_3045943_A_T	3045943	A	T	0.04	2	373	427
1	2	Chromosome_3052711_G_A	3052711	G	A	0.02	1	370	387
1	2	Chromosome_3057713_T_A	3057713	T	A	0.02	1	390	402
1	2	Chromosome_3070466_C_T	3070466	C	T	0.04	2	278	290
1	2	Chromosome_3070473_A_T	3070473	A	T	0.04	2	279	291
1	2	Chromosome_3070480_A_G	3070480	A	G	0.04	2	289	305
1	2	Chromosome_3101863_T_A	3101863	T	A	0.04	2	428	454
1	2	Chromosome_3104103_A_G	3104103	A	G	0.06	3	301	354
1	2	Chromosome_3123659_T_A	3123659	T	A	0.04	2	384	416
1	2	Chromosome_3178708_A_G	3178708	A	G	0.04	2	429	447
1	2	Chromosome_3210806_C_G	3210806	C	G	0.04	2	360	371
1	2	Chromosome_3219873_T_A	3219873	T	A	0.04	2	377	404
1	2	Chromosome_3235388_C_T	3235388	C	T	0.04	2	367	385
1	2	Chromosome_3246299_A_T	3246299	A	T	0.04	2	373	399
1	2	Chromosome_3250239_G_T	3250239	G	T	0.02	1	357	387
1	2	Chromosome_3266458_C_A	3266458	C	A	0.04	2	365	390
1	2	Chromosome_3290170_T_C	3290170	T	C	0.04	2	369	388
1	2	Chromosome_3290177_A_T	3290177	A	T	0.04	2	362	385
1	2	Chromosome_3290263_C_T	3290263	C	T	0.04	2	383	436
1	2	Chromosome_3290269_A_T	3290269	A	T	0.04	2	415	435
1	2	Chromosome_3290275_A_G	3290275	A	G	0.04	2	408	432
1	2	Chromosome_332052_A_G	332052	A	G	0.04	2	395	418
1	2	Chromosome_332065_C_T	332065	C	T	0.04	2	396	442
1	2	Chromosome_3321587_T_A	3321587	T	A	0.02	1	383	423
1	2	Chromosome_3324866_A_T	3324866	A	T	0.02	1	443	449
1	2	Chromosome_3329665_G_C	3329665	G	C	0.04	2	358	369
1	2	Chromosome_333558_A_T	333558	A	T	0.04	2	469	474
1	2	Chromosome_3339050_T_A	3339050	T	A	0.06	3	350	415
1	2	Chromosome_3339059_T_A	3339059	T	A	0.04	2	391	416
1	2	Chromosome_3343210_T_A	3343210	T	A	0.04	2	414	427
1	2	Chromosome_3348354_A_G	3348354	A	G	0.04	2	346	367
1	2	Chromosome_3348362_G_T	3348362	G	T	0.02	1	310	366
1	2	Chromosome_3348367_C_T	3348367	C	T	0.04	2	327	352
1	2	Chromosome_3368058_A_T	3368058	A	T	0.06	3	438	453
1	2	Chromosome_3379357_A_T	3379357	A	T	0.04	2	407	420
1	2	Chromosome_3379364_A_T	3379364	A	T	0.04	2	404	425
1	2	Chromosome_338444_A_T	338444	A	T	0.02	1	454	460
1	2	Chromosome_3433_T_G	3433	T	G	0.02	1	487	498
1	2	Chromosome_3437733_C_T	3437733	C	T	0.04	2	340	360
1	2	Chromosome_3442663_A_T	3442663	A	T	0.04	2	405	431
1	2	Chromosome_3463283_A_G	3463283	A	G	0.04	2	367	392
1	2	Chromosome_3463607_T_A	3463607	T	A	0.04	2	394	420
1	2	Chromosome_3465236_A_T	3465236	A	T	0.04	2	433	454
1	2	Chromosome_3490229_A_T	3490229	A	T	0.06	3	320	407
1	2	Chromosome_3500178_A_C	3500178	A	C	0.04	2	390	400
1	2	Chromosome_3500183_G_T	3500183	G	T	0.02	1	384	395
1	2	Chromosome_3500190_T_C	3500190	T	C	0.02	1	394	402
1	2	Chromosome_3505128_A_T	3505128	A	T	0.02	1	377	395
1	2	Chromosome_3506170_A_G	3506170	A	G	0.04	2	359	379
1	2	Chromosome_353320_T_C	353320	T	C	0.02	1	484	499
1	2	Chromosome_3536852_T_A	3536852	T	A	0.04	2	392	413
1	2	Chromosome_354202_A_T	354202	A	T	0.02	1	480	493
1	2	Chromosome_3547471_A_T	3547471	A	T	0.04	2	370	396
1	2	Chromosome_3550059_C_T	3550059	C	T	0.04	2	338	357
1	2	Chromosome_3550067_A_T	3550067	A	T	0.06	3	346	362
1	2	Chromosome_3550075_A_G	3550075	A	G	0.06	3	307	387
1	2	Chromosome_3566915_T_G	3566915	T	G	0.04	2	402	425
1	2	Chromosome_3570422_C_G	3570422	C	G	0.04	2	402	430
1	2	Chromosome_3578060_T_C	3578060	T	C	0.02	1	389	402
1	2	Chromosome_3593289_C_T	3593289	C	T	0.02	1	383	405
1	2	Chromosome_3593296_A_G	3593296	A	G	0.04	2	380	402
1	2	Chromosome_3606894_C_G	3606894	C	G	0.08	4	356	384
1	2	Chromosome_3623782_C_T	3623782	C	T	0.02	1	359	393
1	2	Chromosome_3624119_T_A	3624119	T	A	0.04	2	409	429
1	2	Chromosome_3627511_A_T	3627511	A	T	0.02	1	418	438
1	2	Chromosome_3630820_T_A	3630820	T	A	0.04	2	376	382
1	2	Chromosome_3630827_A_T	3630827	A	T	0.04	2	359	381
1	2	Chromosome_3682914_G_A	3682914	G	A	0.04	2	381	392
1	2	Chromosome_3682919_T_C	3682919	T	C	0.04	2	382	391
1	2	Chromosome_3695752_T_A	3695752	T	A	0.04	2	374	406
1	2	Chromosome_3701970_G_A	3701970	G	A	0.04	2	380	415
1	2	Chromosome_3709477_T_A	3709477	T	A	0.04	2	371	387
1	2	Chromosome_3709482_T_A	3709482	T	A	0.04	2	355	377
1	2	Chromosome_3742189_A_T	3742189	A	T	0.04	2	440	447
1	2	Chromosome_3745222_C_G	3745222	C	G	0.04	2	376	403
1	2	Chromosome_377565_T_A	377565	T	A	0.06	3	455	487
1	2	Chromosome_3778703_T_A	3778703	T	A	0.04	2	378	403
1	2	Chromosome_3778719_T_A	3778719	T	A	0.04	2	403	424
1	2	Chromosome_3785493_T_C	3785493	T	C	0.04	2	437	456
1	2	Chromosome_3789055_A_T	3789055	A	T	0.06	3	377	407
1	2	Chromosome_3793465_T_C	3793465	T	C	0.06	3	350	397
1	2	Chromosome_3793472_G_A	3793472	G	A	0.04	2	372	395
1	2	Chromosome_3795162_T_A	3795162	T	A	0.02	1	393	410
1	2	Chromosome_3800624_G_A	3800624	G	A	0.02	1	464	492
1	2	Chromosome_381044_A_T	381044	A	T	0.04	2	521	547
1	2	Chromosome_3812855_T_C	3812855	T	C	0.02	1	416	433
1	2	Chromosome_3820329_A_G	3820329	A	G	0.02	1	404	409
1	2	Chromosome_3894045_A_G	3894045	A	G	0.06	3	388	429
1	2	Chromosome_391379_T_C	391379	T	C	0.04	2	436	468
1	2	Chromosome_3915857_T_C	3915857	T	C	0.06	3	338	368
1	2	Chromosome_3915864_G_A	3915864	G	A	0.06	3	332	361
1	2	Chromosome_3917321_C_T	3917321	C	T	0.02	1	390	417
1	2	Chromosome_3917335_A_G	3917335	A	G	0.04	2	358	419
1	2	Chromosome_3922139_T_A	3922139	T	A	0.04	2	411	468
1	2	Chromosome_3922144_T_A	3922144	T	A	0.04	2	440	466
1	2	Chromosome_3924588_T_A	3924588	T	A	0.02	1	384	400
1	2	Chromosome_3941380_T_A	3941380	T	A	0.02	1	408	415
1	2	Chromosome_3971597_G_C	3971597	G	C	0.06	3	360	380
1	2	Chromosome_398068_G_A	398068	G	A	0.06	3	446	472
1	2	Chromosome_398077_T_C	398077	T	C	0.06	3	440	467
1	2	Chromosome_3982649_A_T	3982649	A	T	0.02	1	389	403
1	2	Chromosome_3987779_C_G	3987779	C	G	0.04	2	392	409
1	2	Chromosome_4008411_G_T	4008411	G	T	0.04	2	375	388
1	2	Chromosome_4008416_A_C	4008416	A	C	0.04	2	375	391
1	2	Chromosome_4009904_A_G	4009904	A	G	0.04	2	372	396
1	2	Chromosome_4012147_A_T	4012147	A	T	0.02	1	340	360
1	2	Chromosome_4031064_C_G	4031064	C	G	0.04	2	399	422
1	2	Chromosome_4031071_C_G	4031071	C	G	0.04	2	399	427
1	2	Chromosome_40333_T_A	40333	T	A	0.02	1	465	477
1	2	Chromosome_4033697_T_A	4033697	T	A	0.02	1	371	392
1	2	Chromosome_4034871_A_G	4034871	A	G	0.04	2	322	364
1	2	Chromosome_4034886_C_T	4034886	C	T	0.04	2	362	379
1	2	Chromosome_4042962_A_G	4042962	A	G	0.02	1	406	424
1	2	Chromosome_4056594_T_A	4056594	T	A	0.02	1	395	417
1	2	Chromosome_406611_A_T	406611	A	T	0.02	1	463	486
1	2	Chromosome_4080698_A_T	4080698	A	T	0.04	2	398	424
1	2	Chromosome_409783_T_A	409783	T	A	0.04	2	407	427
1	2	Chromosome_4110259_A_G	4110259	A	G	0.06	3	371	402
1	2	Chromosome_4110264_T_A	4110264	T	A	0.04	2	387	403
1	2	Chromosome_4110269_C_T	4110269	C	T	0.04	2	350	388
1	2	Chromosome_4136540_T_A	4136540	T	A	0.04	2	333	371
1	2	Chromosome_416609_A_T	416609	A	T	0.04	2	483	494
1	2	Chromosome_416673_T_A	416673	T	A	0.06	3	421	442
1	2	Chromosome_416689_C_T	416689	C	T	0.04	2	390	415
1	2	Chromosome_4169142_T_C	4169142	T	C	0.02	1	423	442
1	2	Chromosome_4184186_A_T	4184186	A	T	0.02	1	409	426
1	2	Chromosome_418767_G_A	418767	G	A	0.04	2	486	512
1	2	Chromosome_418774_A_T	418774	A	T	0.06	3	451	524
1	2	Chromosome_418779_A_T	418779	A	T	0.04	2	463	525
1	2	Chromosome_418786_T_C	418786	T	C	0.04	2	500	534
1	2	Chromosome_4189393_T_C	4189393	T	C	0.02	1	387	423
1	2	Chromosome_4189439_T_G	4189439	T	G	0.04	2	390	402
1	2	Chromosome_4189444_C_A	4189444	C	A	0.04	2	393	402
1	2	Chromosome_4193975_T_C	4193975	T	C	0.06	3	425	439
1	2	Chromosome_4193982_G_A	4193982	G	A	0.06	3	401	436
1	2	Chromosome_4199702_T_A	4199702	T	A	0.02	1	413	431
1	2	Chromosome_4199712_T_A	4199712	T	A	0.02	1	419	424
1	2	Chromosome_4202349_T_C	4202349	T	C	0.02	1	430	439
1	2	Chromosome_4202395_T_G	4202395	T	G	0.02	1	432	446
1	2	Chromosome_4224588_C_G	4224588	C	G	0.06	3	375	391
1	2	Chromosome_4242481_A_T	4242481	A	T	0.04	2	464	483
1	2	Chromosome_4257938_A_G	4257938	A	G	0.06	3	330	363
1	2	Chromosome_4259461_T_C	4259461	T	C	0.04	2	468	503
1	2	Chromosome_4263383_T_A	4263383	T	A	0.02	1	487	508
1	2	Chromosome_4303338_A_T	4303338	A	T	0.04	2	407	426
1	2	Chromosome_4306102_C_T	4306102	C	T	0.04	2	391	409
1	2	Chromosome_4342617_A_G	4342617	A	G	0.04	2	459	479
1	2	Chromosome_434437_A_T	434437	A	T	0.02	1	472	499
1	2	Chromosome_4355964_A_G	4355964	A	G	0.04	2	469	489
1	2	Chromosome_4355985_C_T	4355985	C	T	0.08	4	443	471
1	2	Chromosome_4367860_C_T	4367860	C	T	0.04	2	416	451
1	2	Chromosome_4367884_A_G	4367884	A	G	0.04	2	444	460
1	2	Chromosome_4374175_C_A	4374175	C	A	0.04	2	400	426
1	2	Chromosome_4381883_T_A	4381883	T	A	0.04	2	439	455
1	2	Chromosome_4398966_A_T	4398966	A	T	0.04	2	396	432
1	2	Chromosome_4398978_A_T	4398978	A	T	0.04	2	432	457
1	2	Chromosome_4406274_A_G	4406274	A	G	0.02	1	418	442
1	2	Chromosome_4414028_A_G	4414028	A	G	0.04	2	419	441
1	2	Chromosome_4427796_C_T	4427796	C	T	0.04	2	432	456
1	2	Chromosome_4427811_A_G	4427811	A	G	0.02	1	444	458
1	2	Chromosome_4447577_T_A	4447577	T	A	0.04	2	437	476
1	2	Chromosome_4463972_A_T	4463972	A	T	0.02	1	394	430
1	2	Chromosome_4550370_T_C	4550370	T	C	0.04	2	390	407
1	2	Chromosome_4550375_G_A	4550375	G	A	0.04	2	392	416
1	2	Chromosome_4578747_A_T	4578747	A	T	0.04	2	440	457
1	2	Chromosome_4583367_C_T	4583367	C	T	0.06	3	430	452
1	2	Chromosome_4583380_A_G	4583380	A	G	0.06	3	445	458
1	2	Chromosome_4596152_T_C	4596152	T	C	0.02	1	414	442
1	2	Chromosome_4605496_T_A	4605496	T	A	0.04	2	413	442
1	2	Chromosome_4605501_T_A	4605501	T	A	0.04	2	424	442
1	2	Chromosome_4605506_T_A	4605506	T	A	0.04	2	422	445
1	2	Chromosome_4634789_T_C	4634789	T	C	0.02	1	383	394
1	2	Chromosome_4656315_C_G	4656315	C	G	0.02	1	400	428
1	2	Chromosome_4675404_T_A	4675404	T	A	0.04	2	449	472
1	2	Chromosome_4675409_T_A	4675409	T	A	0.04	2	452	476
1	2	Chromosome_4679932_T_C	4679932	T	C	0.02	1	388	400
1	2	Chromosome_4679944_A_G	4679944	A	G	0.02	1	381	405
1	2	Chromosome_4682783_A_T	4682783	A	T	0.02	1	377	388
1	2	Chromosome_468870_T_A	468870	T	A	0.04	2	498	525
1	2	Chromosome_4689925_T_A	4689925	T	A	0.04	2	389	406
1	2	Chromosome_4689930_T_A	4689930	T	A	0.04	2	389	404
1	2	Chromosome_4700278_C_G	4700278	C	G	0.04	2	381	407
1	2	Chromosome_4705317_T_A	4705317	T	A	0.04	2	417	436
1	2	Chromosome_4705863_G_T	4705863	G	T	0.02	1	390	426
1	2	Chromosome_4714188_T_A	4714188	T	A	0.02	1	415	428
1	2	Chromosome_4720539_A_G	4720539	A	G	0.04	2	403	418
1	2	Chromosome_4720556_C_T	4720556	C	T	0.04	2	390	402
1	2	Chromosome_4733025_A_T	4733025	A	T	0.02	1	394	412
1	2	Chromosome_4733034_A_T	4733034	A	T	0.04	2	401	413
1	2	Chromosome_4737933_T_C	4737933	T	C	0.02	1	372	375
1	2	Chromosome_473901_A_G	473901	A	G	0.02	1	476	483
1	2	Chromosome_4756511_A_G	4756511	A	G	0.02	1	422	434
1	2	Chromosome_4759013_T_A	4759013	T	A	0.04	2	395	421
1	2	Chromosome_4782606_T_A	4782606	T	A	0.04	2	415	435
1	2	Chromosome_4785105_T_C	4785105	T	C	0.02	1	444	455
1	2	Chromosome_480057_T_A	480057	T	A	0.02	1	465	503
1	2	Chromosome_4810585_A_T	4810585	A	T	0.04	2	384	406
1	2	Chromosome_4823687_G_C	4823687	G	C	0.04	2	445	475
1	2	Chromosome_4830125_A_T	4830125	A	T	0.04	2	421	437
1	2	Chromosome_4830132_A_T	4830132	A	T	0.04	2	402	458
1	2	Chromosome_4835695_G_C	4835695	G	C	0.04	2	459	481
1	2	Chromosome_485157_T_A	485157	T	A	0.02	1	526	542
1	2	Chromosome_485162_T_A	485162	T	A	0.02	1	535	552
1	2	Chromosome_4858278_T_A	4858278	T	A	0.06	3	447	465
1	2	Chromosome_4864297_T_A	4864297	T	A	0.04	2	450	468
1	2	Chromosome_4868559_G_A	4868559	G	A	0.02	1	401	454
1	2	Chromosome_4877278_A_G	4877278	A	G	0.04	2	434	444
1	2	Chromosome_4877283_A_T	4877283	A	T	0.04	2	428	437
1	2	Chromosome_4899424_A_T	4899424	A	T	0.06	3	410	441
1	2	Chromosome_4912158_T_A	4912158	T	A	0.02	1	431	440
1	2	Chromosome_49369_T_C	49369	T	C	0.04	2	507	535
1	2	Chromosome_49381_G_A	49381	G	A	0.04	2	514	528
1	2	Chromosome_4958009_T_A	4958009	T	A	0.04	2	467	489
1	2	Chromosome_4958471_T_A	4958471	T	A	0.02	1	383	409
1	2	Chromosome_4969687_T_A	4969687	T	A	0.04	2	442	464
1	2	Chromosome_4972381_C_T	4972381	C	T	0.04	2	424	463
1	2	Chromosome_4972400_A_G	4972400	A	G	0.04	2	412	441
1	2	Chromosome_4978279_C_A	4978279	C	A	0.04	2	484	516
1	2	Chromosome_4993262_A_G	4993262	A	G	0.02	1	514	507
1	2	Chromosome_4998244_C_G	4998244	C	G	0.04	2	448	475
1	2	Chromosome_4998249_C_G	4998249	C	G	0.06	3	432	464
1	2	Chromosome_4998407_A_T	4998407	A	T	0.02	1	436	466
1	2	Chromosome_500329_T_C	500329	T	C	0.06	3	522	537
1	2	Chromosome_500334_T_G	500334	T	G	0.06	3	511	534
1	2	Chromosome_500339_C_A	500339	C	A	0.06	3	502	530
1	2	Chromosome_500344_G_A	500344	G	A	0.06	3	465	525
1	2	Chromosome_5021393_A_T	5021393	A	T	0.04	2	461	483
1	2	Chromosome_5026988_A_G	5026988	A	G	0.04	2	464	486
1	2	Chromosome_5026997_T_A	5026997	T	A	0.06	3	463	486
1	2	Chromosome_5027002_T_A	5027002	T	A	0.04	2	460	482
1	2	Chromosome_5027007_T_A	5027007	T	A	0.04	2	455	481
1	2	Chromosome_5027016_C_T	5027016	C	T	0.04	2	442	463
1	2	Chromosome_5028678_A_G	5028678	A	G	0.04	2	371	379
1	2	Chromosome_5048088_T_A	5048088	T	A	0.02	1	471	482
1	2	Chromosome_5048093_T_A	5048093	T	A	0.04	2	447	480
1	2	Chromosome_5059953_T_A	5059953	T	A	0.04	2	391	469
1	2	Chromosome_5094636_A_T	5094636	A	T	0.02	1	448	476
1	2	Chromosome_5106186_A_G	5106186	A	G	0.02	1	418	428
1	2	Chromosome_5112462_A_T	5112462	A	T	0.02	1	419	436
1	2	Chromosome_5127005_A_G	5127005	A	G	0.02	1	424	444
1	2	Chromosome_5131843_G_A	5131843	G	A	0.04	2	457	484
1	2	Chromosome_5131849_T_A	5131849	T	A	0.04	2	463	489
1	2	Chromosome_5131854_T_A	5131854	T	A	0.04	2	481	498
1	2	Chromosome_5131860_T_C	5131860	T	C	0.04	2	433	485
1	2	Chromosome_5133157_T_A	5133157	T	A	0.04	2	392	414
1	2	Chromosome_5141227_C_T	5141227	C	T	0.04	2	424	451
1	2	Chromosome_5141232_T_A	5141232	T	A	0.04	2	444	461
1	2	Chromosome_5141237_A_G	5141237	A	G	0.04	2	424	445
1	2	Chromosome_514246_T_A	514246	T	A	0.02	1	454	491
1	2	Chromosome_514261_T_A	514261	T	A	0.02	1	475	497
1	2	Chromosome_5152078_T_A	5152078	T	A	0.02	1	460	480
1	2	Chromosome_5153220_T_G	5153220	T	G	0.04	2	461	491
1	2	Chromosome_5165352_A_T	5165352	A	T	0.02	1	423	441
1	2	Chromosome_5170894_T_C	5170894	T	C	1	50	448	474
1	2	Chromosome_5173737_A_G	5173737	A	G	0.02	1	431	450
1	2	Chromosome_5178266_A_T	5178266	A	T	0.04	2	462	483
1	2	Chromosome_5180523_A_G	5180523	A	G	0.02	1	525	532
1	2	Chromosome_5188015_T_C	5188015	T	C	0.02	1	419	437
1	2	Chromosome_5193370_T_A	5193370	T	A	0.02	1	458	479
1	2	Chromosome_5193383_T_A	5193383	T	A	0.02	1	478	487
1	2	Chromosome_5207344_A_T	5207344	A	T	0.06	3	447	481
1	2	Chromosome_5212587_A_G	5212587	A	G	0.02	1	445	468
1	2	Chromosome_5226083_G_A	5226083	G	A	0.02	1	411	426
1	2	Chromosome_5226104_T_C	5226104	T	C	0.02	1	421	438
1	2	Chromosome_5227462_T_A	5227462	T	A	0.04	2	363	401
1	2	Chromosome_5229868_A_T	5229868	A	T	0.04	2	409	419
1	2	Chromosome_5233320_A_T	5233320	A	T	0.04	2	471	490
1	2	Chromosome_5233334_A_T	5233334	A	T	0.04	2	469	485
1	2	Chromosome_5238985_C_T	5238985	C	T	0.02	1	366	391
1	2	Chromosome_5249035_A_T	5249035	A	T	0.02	1	442	454
1	2	Chromosome_5252223_T_G	5252223	T	G	0.04	2	420	451
1	2	Chromosome_5252228_C_A	5252228	C	A	0.04	2	415	435
1	2	Chromosome_5261857_G_C	5261857	G	C	0.02	1	415	428
1	2	Chromosome_5269551_T_G	5269551	T	G	0.04	2	440	447
1	2	Chromosome_5275413_A_T	5275413	A	T	0.04	2	434	444
1	2	Chromosome_5278248_G_T	5278248	G	T	0.02	1	428	457
1	2	Chromosome_5312175_A_G	5312175	A	G	0.06	3	448	456
1	2	Chromosome_5312186_C_T	5312186	C	T	0.06	3	437	462
1	2	Chromosome_5316499_G_T	5316499	G	T	0.04	2	468	489
1	2	Chromosome_5323590_C_G	5323590	C	G	0.04	2	432	453
1	2	Chromosome_5336044_T_A	5336044	T	A	0.02	1	427	447
1	2	Chromosome_5338872_C_A	5338872	C	A	0.06	3	417	434
1	2	Chromosome_5338883_T_G	5338883	T	G	0.06	3	407	442
1	2	Chromosome_5345330_A_G	5345330	A	G	0.04	2	421	435
1	2	Chromosome_5345335_C_T	5345335	C	T	0.04	2	410	430
1	2	Chromosome_5350122_C_T	5350122	C	T	0.04	2	420	445
1	2	Chromosome_5351588_A_T	5351588	A	T	0.02	1	460	486
1	2	Chromosome_5372802_C_A	5372802	C	A	0.04	2	477	483
1	2	Chromosome_539236_T_G	539236	T	G	0.04	2	480	503
1	2	Chromosome_5397947_A_T	5397947	A	T	0.02	1	470	488
1	2	Chromosome_5410750_T_A	5410750	T	A	0.02	1	459	474
1	2	Chromosome_5412603_A_T	5412603	A	T	0.04	2	423	436
1	2	Chromosome_542071_A_T	542071	A	T	0.04	2	425	467
1	2	Chromosome_5439758_A_T	5439758	A	T	0.06	3	452	484
1	2	Chromosome_5445673_C_G	5445673	C	G	0.04	2	417	457
1	2	Chromosome_5452467_A_T	5452467	A	T	0.02	1	426	442
1	2	Chromosome_5452500_A_T	5452500	A	T	0.02	1	425	436
1	2	Chromosome_5462256_A_G	5462256	A	G	0.04	2	483	504
1	2	Chromosome_5462264_G_C	5462264	G	C	0.04	2	487	502
1	2	Chromosome_5462272_C_T	5462272	C	T	0.02	1	476	492
1	2	Chromosome_5496424_G_T	5496424	G	T	0.02	1	373	400
1	2	Chromosome_5496429_A_C	5496429	A	C	0.04	2	397	422
1	2	Chromosome_5504160_C_T	5504160	C	T	0.04	2	445	458
1	2	Chromosome_5519331_T_A	5519331	T	A	0.04	2	425	447
1	2	Chromosome_5523655_A_T	5523655	A	T	0.02	1	434	449
1	2	Chromosome_5540664_A_T	5540664	A	T	0.02	1	390	415
1	2	Chromosome_5551229_A_G	5551229	A	G	0.04	2	411	457
1	2	Chromosome_5551459_T_A	5551459	T	A	0.04	2	487	512
1	2	Chromosome_5552410_A_G	5552410	A	G	0.02	1	401	490
1	2	Chromosome_5552419_A_T	5552419	A	T	0.04	2	471	498
1	2	Chromosome_5554365_A_G	5554365	A	G	0.04	2	431	450
1	2	Chromosome_5560358_A_T	5560358	A	T	0.02	1	415	432
1	2	Chromosome_5566369_A_C	5566369	A	C	0.02	1	487	502
1	2	Chromosome_5566375_A_T	5566375	A	T	0.02	1	497	515
1	2	Chromosome_5585706_G_A	5585706	G	A	0.04	2	443	481
1	2	Chromosome_5587410_A_G	5587410	A	G	0.04	2	393	421
1	2	Chromosome_5587415_C_T	5587415	C	T	0.04	2	399	414
1	2	Chromosome_5623845_T_A	5623845	T	A	0.02	1	450	479
1	2	Chromosome_5624447_A_T	5624447	A	T	0.02	1	463	490
1	2	Chromosome_5652395_A_T	5652395	A	T	0.04	2	445	458
1	2	Chromosome_5652555_T_C	5652555	T	C	0.06	3	373	460
1	2	Chromosome_5652567_A_G	5652567	A	G	0.06	3	452	470
1	2	Chromosome_5652581_C_T	5652581	C	T	0.08	4	445	472
1	2	Chromosome_565484_T_C	565484	T	C	0.04	2	487	501
1	2	Chromosome_567558_A_T	567558	A	T	0.02	1	454	469
1	2	Chromosome_5677541_T_A	5677541	T	A	0.04	2	384	448
1	2	Chromosome_568824_T_A	568824	T	A	0.04	2	385	417
1	2	Chromosome_5707477_A_G	5707477	A	G	0.04	2	495	509
1	2	Chromosome_5713468_A_G	5713468	A	G	0.02	1	397	479
1	2	Chromosome_5713493_C_T	5713493	C	T	0.04	2	448	477
1	2	Chromosome_572152_T_A	572152	T	A	0.06	3	447	458
1	2	Chromosome_5722301_T_A	5722301	T	A	0.02	1	472	481
1	2	Chromosome_5769732_T_C	5769732	T	C	0.5	25	836	887
1	2	Chromosome_577739_G_C	577739	G	C	0.04	2	379	429
1	2	Chromosome_5791946_A_T	5791946	A	T	0.1	5	454	497
1	2	Chromosome_5799308_C_G	5799308	C	G	0.04	2	423	453
1	2	Chromosome_5799317_C_G	5799317	C	G	0.02	1	421	462
1	2	Chromosome_5806442_A_G	5806442	A	G	0.04	2	485	503
1	2	Chromosome_5806449_C_T	5806449	C	T	0.04	2	458	496
1	2	Chromosome_5806995_G_A	5806995	G	A	0.02	1	516	541
1	2	Chromosome_5808768_T_A	5808768	T	A	0.04	2	472	493
1	2	Chromosome_5808780_A_G	5808780	A	G	0.04	2	452	492
1	2	Chromosome_5809861_T_C	5809861	T	C	0.04	2	479	496
1	2	Chromosome_5809872_G_A	5809872	G	A	0.04	2	484	514
1	2	Chromosome_5811622_T_A	5811622	T	A	0.04	2	480	526
1	2	Chromosome_581774_C_G	581774	C	G	0.08	4	447	462
1	2	Chromosome_5829239_A_G	5829239	A	G	0.06	3	431	461
1	2	Chromosome_5829246_T_C	5829246	T	C	0.08	4	387	463
1	2	Chromosome_5829263_G_A	5829263	G	A	0.06	3	452	471
1	2	Chromosome_5829270_C_T	5829270	C	T	0.06	3	467	484
1	2	Chromosome_585040_A_T	585040	A	T	0.04	2	390	478
1	2	Chromosome_5861530_T_A	5861530	T	A	0.06	3	481	509
1	2	Chromosome_5861535_T_A	5861535	T	A	0.04	2	487	508
1	2	Chromosome_5868277_T_A	5868277	T	A	0.02	1	492	507
1	2	Chromosome_5869366_C_A	5869366	C	A	0.04	2	473	494
1	2	Chromosome_5869373_T_G	5869373	T	G	0.06	3	461	492
1	2	Chromosome_5869416_T_A	5869416	T	A	0.06	3	442	466
1	2	Chromosome_5886682_A_T	5886682	A	T	0.04	2	515	534
1	2	Chromosome_5891289_T_G	5891289	T	G	0.02	1	462	498
1	2	Chromosome_5891296_A_T	5891296	A	T	0.02	1	485	504
1	2	Chromosome_5900292_T_C	5900292	T	C	0.02	1	471	488
1	2	Chromosome_5920411_T_G	5920411	T	G	0.02	1	481	506
1	2	Chromosome_592286_A_T	592286	A	T	0.04	2	413	428
1	2	Chromosome_592292_A_C	592292	A	C	0.02	1	409	425
1	2	Chromosome_5940175_A_T	5940175	A	T	0.02	1	452	473
1	2	Chromosome_5945575_T_C	5945575	T	C	0.04	2	444	489
1	2	Chromosome_59598_T_A	59598	T	A	0.02	1	524	544
1	2	Chromosome_5965308_T_A	5965308	T	A	0.02	1	472	491
1	2	Chromosome_5970665_A_T	5970665	A	T	0.02	1	459	476
1	2	Chromosome_5971089_T_A	5971089	T	A	0.04	2	447	458
1	2	Chromosome_5972825_C_A	5972825	C	A	0.02	1	458	514
1	2	Chromosome_5978651_A_G	5978651	A	G	0.02	1	457	473
1	2	Chromosome_5978737_C_A	5978737	C	A	0.06	3	460	487
1	2	Chromosome_5978742_T_G	5978742	T	G	0.06	3	470	493
1	2	Chromosome_5978866_T_A	5978866	T	A	0.04	2	484	501
1	2	Chromosome_5978872_A_T	5978872	A	T	0.04	2	468	496
1	2	Chromosome_5978878_T_A	5978878	T	A	0.04	2	485	500
1	2	Chromosome_5988204_T_C	5988204	T	C	0.04	2	502	543
1	2	Chromosome_5998182_T_A	5998182	T	A	0.06	3	428	445
1	2	Chromosome_611162_G_C	611162	G	C	0.04	2	417	446
1	2	Chromosome_659003_T_C	659003	T	C	0.04	2	453	476
1	2	Chromosome_686328_T_A	686328	T	A	0.06	3	449	472
1	2	Chromosome_690404_T_C	690404	T	C	0.02	1	488	516
1	2	Chromosome_695815_T_A	695815	T	A	0.02	1	440	453
1	2	Chromosome_695874_T_A	695874	T	A	0.02	1	456	481
1	2	Chromosome_699641_A_T	699641	A	T	0.02	1	460	477
1	2	Chromosome_699648_A_T	699648	A	T	0.02	1	447	462
1	2	Chromosome_704983_A_T	704983	A	T	0.02	1	483	508
1	2	Chromosome_711157_A_T	711157	A	T	0.02	1	412	426
1	2	Chromosome_726833_A_G	726833	A	G	0.02	1	431	460
1	2	Chromosome_730148_A_G	730148	A	G	0.04	2	444	460
1	2	Chromosome_748355_A_G	748355	A	G	0.02	1	513	531
1	2	Chromosome_765951_A_T	765951	A	T	0.04	2	406	426
1	2	Chromosome_773687_T_A	773687	T	A	0.04	2	465	481
1	2	Chromosome_782095_G_A	782095	G	A	0.02	1	459	497
1	2	Chromosome_782100_G_C	782100	G	C	0.02	1	469	498
1	2	Chromosome_782105_T_C	782105	T	C	0.02	1	490	506
1	2	Chromosome_806106_C_G	806106	C	G	0.04	2	450	468
1	2	Chromosome_808241_G_C	808241	G	C	0.04	2	511	530
1	2	Chromosome_810885_G_A	810885	G	A	0.04	2	483	512
1	2	Chromosome_818548_T_C	818548	T	C	0.04	2	448	477
1	2	Chromosome_818559_G_A	818559	G	A	0.02	1	463	486
1	2	Chromosome_839700_A_C	839700	A	C	0.02	1	428	471
1	2	Chromosome_859477_T_C	859477	T	C	0.02	1	493	530
1	2	Chromosome_859492_G_A	859492	G	A	0.02	1	447	510
1	2	Chromosome_872638_G_C	872638	G	C	0.04	2	500	534
1	2	Chromosome_881649_A_G	881649	A	G	0.04	2	409	431
1	2	Chromosome_898578_T_C	898578	T	C	0.04	2	394	445
1	2	Chromosome_898605_G_A	898605	G	A	0.04	2	416	440
1	2	Chromosome_92356_A_T	92356	A	T	0.04	2	460	497
1	2	Chromosome_926547_A_T	926547	A	T	0.04	2	450	474
1	2	Chromosome_93106_G_A	93106	G	A	0.04	2	448	544
1	2	Chromosome_93112_T_A	93112	T	A	0.04	2	524	551
1	2	Chromosome_93118_T_C	93118	T	C	0.04	2	445	536
1	2	Chromosome_932756_C_G	932756	C	G	0.04	2	479	496
1	2	Chromosome_93925_T_A	93925	T	A	0.04	2	404	426
1	2	Chromosome_93930_T_A	93930	T	A	0.04	2	411	430
1	2	Chromosome_942875_T_A	942875	T	A	0.04	2	391	398
1	2	Chromosome_942880_T_A	942880	T	A	0.04	2	391	404
1	2	Chromosome_943075_T_A	943075	T	A	0.04	2	397	435
1	2	Chromosome_943080_T_A	943080	T	A	0.04	2	414	428
1	2	Chromosome_94901_T_C	94901	T	C	0.04	2	457	533
1	2	Chromosome_94912_G_A	94912	G	A	0.04	2	507	533
1	2	Chromosome_94937_T_C	94937	T	C	0.04	2	494	522
1	2	Chromosome_949994_T_A	949994	T	A	0.04	2	444	491
1	2	Chromosome_990007_A_T	990007	A	T	0.02	1	394	417
1	3	Chromosome_1039455_A_T	1039455	A	T	0.02	1	395	411
1	3	Chromosome_1058375_A_C	1058375	A	C	0.04	2	500	534
1	3	Chromosome_106008_T_A	106008	T	A	0.02	1	661	701
1	3	Chromosome_107228_T_C	107228	T	C	0.02	1	441	459
1	3	Chromosome_1085100_G_A	1085100	G	A	0.02	1	473	512
1	3	Chromosome_1159945_T_A	1159945	T	A	0.02	1	419	430
1	3	Chromosome_1171081_G_T	1171081	G	T	0.04	2	426	476
1	3	Chromosome_1171086_A_C	1171086	A	C	0.04	2	429	480
1	3	Chromosome_1195736_T_C	1195736	T	C	0.02	1	473	482
1	3	Chromosome_1255087_T_C	1255087	T	C	1	50	444	477
1	3	Chromosome_1324954_T_A	1324954	T	A	0.04	2	447	452
1	3	Chromosome_137146_C_T	137146	C	T	0.04	2	494	530
1	3	Chromosome_1420356_A_T	1420356	A	T	0.02	1	435	453
1	3	Chromosome_1443266_T_A	1443266	T	A	0.06	3	452	470
1	3	Chromosome_1514179_T_A	1514179	T	A	0.04	2	469	482
1	3	Chromosome_1571016_A_T	1571016	A	T	0.02	1	377	393
1	3	Chromosome_162737_G_T	162737	G	T	0.04	2	546	570
1	3	Chromosome_162742_A_C	162742	A	C	0.02	1	512	573
1	3	Chromosome_1663823_T_A	1663823	T	A	0.04	2	408	431
1	3	Chromosome_1663829_A_G	1663829	A	G	0.04	2	407	426
1	3	Chromosome_1666916_T_A	1666916	T	A	0.02	1	469	494
1	3	Chromosome_1666921_A_G	1666921	A	G	0.02	1	483	493
1	3	Chromosome_1676728_A_T	1676728	A	T	0.04	2	387	421
1	3	Chromosome_1676735_A_T	1676735	A	T	0.06	3	398	421
1	3	Chromosome_1735764_T_A	1735764	T	A	0.04	2	417	425
1	3	Chromosome_17500_T_A	17500	T	A	0.02	1	511	573
1	3	Chromosome_1774516_A_T	1774516	A	T	0.04	2	425	450
1	3	Chromosome_1780920_C_T	1780920	C	T	0.14	7	494	517
1	3	Chromosome_1802751_T_A	1802751	T	A	0.02	1	448	455
1	3	Chromosome_1850625_A_T	1850625	A	T	0.02	1	549	572
1	3	Chromosome_1855950_G_A	1855950	G	A	0.04	2	436	478
1	3	Chromosome_1957725_C_T	1957725	C	T	0.12	6	471	496
1	3	Chromosome_1964074_G_T	1964074	G	T	0.04	2	429	454
1	3	Chromosome_1964079_A_C	1964079	A	C	0.04	2	432	460
1	3	Chromosome_1981558_C_A	1981558	C	A	0.2	10	443	457
1	3	Chromosome_2036580_C_G	2036580	C	G	0.04	2	508	522
1	3	Chromosome_2041975_A_T	2041975	A	T	0.02	1	527	531
1	3	Chromosome_2053195_T_A	2053195	T	A	0.04	2	359	368
1	3	Chromosome_2060175_A_T	2060175	A	T	0.02	1	406	424
1	3	Chromosome_2062691_A_C	2062691	A	C	0.02	1	440	457
1	3	Chromosome_2063453_A_T	2063453	A	T	0.02	1	430	442
1	3	Chromosome_2063468_A_T	2063468	A	T	0.02	1	416	439
1	3	Chromosome_2078307_T_A	2078307	T	A	0.04	2	501	519
1	3	Chromosome_2165540_T_A	2165540	T	A	0.02	1	388	423
1	3	Chromosome_2196114_T_A	2196114	T	A	0.02	1	505	512
1	3	Chromosome_2238323_G_A	2238323	G	A	0.04	2	465	500
1	3	Chromosome_2238341_T_C	2238341	T	C	0.02	1	453	482
1	3	Chromosome_2256341_A_T	2256341	A	T	0.04	2	523	542
1	3	Chromosome_2271717_A_T	2271717	A	T	0.02	1	430	445
1	3	Chromosome_2271809_T_A	2271809	T	A	0.02	1	418	434
1	3	Chromosome_2271823_T_A	2271823	T	A	0.02	1	425	442
1	3	Chromosome_2342320_T_G	2342320	T	G	0.02	1	392	410
1	3	Chromosome_2416801_T_A	2416801	T	A	0.02	1	433	446
1	3	Chromosome_2416807_T_A	2416807	T	A	0.02	1	440	448
1	3	Chromosome_2416813_T_A	2416813	T	A	0.02	1	446	456
1	3	Chromosome_2441706_G_T	2441706	G	T	0.02	1	405	432
1	3	Chromosome_2478331_G_A	2478331	G	A	0.04	2	364	395
1	3	Chromosome_2478337_A_T	2478337	A	T	0.06	3	375	394
1	3	Chromosome_2478343_T_C	2478343	T	C	0.04	2	372	391
1	3	Chromosome_2512647_A_G	2512647	A	G	0.02	1	353	359
1	3	Chromosome_2556613_A_G	2556613	A	G	0.02	1	385	409
1	3	Chromosome_2561725_A_G	2561725	A	G	0.04	2	367	387
1	3	Chromosome_2561738_C_T	2561738	C	T	0.04	2	374	398
1	3	Chromosome_2562421_T_C	2562421	T	C	0.02	1	473	504
1	3	Chromosome_2589285_C_T	2589285	C	T	0.02	1	418	439
1	3	Chromosome_2605735_A_T	2605735	A	T	0.04	2	476	494
1	3	Chromosome_2605749_C_T	2605749	C	T	0.04	2	441	486
1	3	Chromosome_2707868_T_C	2707868	T	C	0.02	1	370	389
1	3	Chromosome_2780896_T_C	2780896	T	C	0.02	1	467	465
1	3	Chromosome_2799913_A_T	2799913	A	T	0.02	1	416	426
1	3	Chromosome_2829520_G_T	2829520	G	T	0.18	9	379	389
1	3	Chromosome_2876148_A_T	2876148	A	T	0.02	1	368	397
1	3	Chromosome_2903713_T_C	2903713	T	C	0.04	2	372	381
1	3	Chromosome_2903727_T_C	2903727	T	C	0.04	2	382	393
1	3	Chromosome_29102_G_T	29102	G	T	0.02	1	558	583
1	3	Chromosome_3006576_C_A	3006576	C	A	0.02	1	240	303
1	3	Chromosome_3030398_A_G	3030398	A	G	0.02	1	373	406
1	3	Chromosome_3045936_A_T	3045936	A	T	0.02	1	420	433
1	3	Chromosome_3123659_T_A	3123659	T	A	0.04	2	366	387
1	3	Chromosome_3219873_T_A	3219873	T	A	0.02	1	359	391
1	3	Chromosome_3277781_A_G	3277781	A	G	0.02	1	396	403
1	3	Chromosome_3277786_T_A	3277786	T	A	0.02	1	388	399
1	3	Chromosome_3290170_T_C	3290170	T	C	0.04	2	399	437
1	3	Chromosome_3290177_A_T	3290177	A	T	0.04	2	416	438
1	3	Chromosome_3290184_G_A	3290184	G	A	0.04	2	398	434
1	3	Chromosome_3324426_T_A	3324426	T	A	0.02	1	369	398
1	3	Chromosome_333558_A_T	333558	A	T	0.02	1	495	501
1	3	Chromosome_3368058_A_T	3368058	A	T	0.04	2	420	450
1	3	Chromosome_3411890_A_G	3411890	A	G	0.02	1	407	416
1	3	Chromosome_3411901_C_T	3411901	C	T	0.02	1	395	408
1	3	Chromosome_3422806_A_G	3422806	A	G	0.02	1	434	449
1	3	Chromosome_3500190_T_C	3500190	T	C	0.02	1	370	379
1	3	Chromosome_3584969_A_C	3584969	A	C	0.02	1	456	468
1	3	Chromosome_35922_T_A	35922	T	A	0.02	1	582	606
1	3	Chromosome_3663104_T_A	3663104	T	A	0.02	1	450	470
1	3	Chromosome_3709477_T_A	3709477	T	A	0.02	1	394	410
1	3	Chromosome_3709482_T_A	3709482	T	A	0.02	1	407	419
1	3	Chromosome_3742189_A_T	3742189	A	T	0.02	1	425	437
1	3	Chromosome_377565_T_A	377565	T	A	0.04	2	530	559
1	3	Chromosome_3793465_T_C	3793465	T	C	0.04	2	432	460
1	3	Chromosome_381044_A_T	381044	A	T	0.02	1	548	558
1	3	Chromosome_391379_T_C	391379	T	C	0.02	1	565	608
1	3	Chromosome_3915857_T_C	3915857	T	C	0.04	2	407	409
1	3	Chromosome_3915864_G_A	3915864	G	A	0.04	2	390	410
1	3	Chromosome_3971597_G_C	3971597	G	C	0.04	2	338	347
1	3	Chromosome_398077_T_C	398077	T	C	0.02	1	501	523
1	3	Chromosome_4004048_C_G	4004048	C	G	0.06	3	410	455
1	3	Chromosome_4136540_T_A	4136540	T	A	0.04	2	370	417
1	3	Chromosome_4162908_A_G	4162908	A	G	0.02	1	397	425
1	3	Chromosome_416673_T_A	416673	T	A	0.04	2	553	576
1	3	Chromosome_4184186_A_T	4184186	A	T	0.02	1	412	420
1	3	Chromosome_418786_T_C	418786	T	C	0.02	1	557	578
1	3	Chromosome_4189393_T_C	4189393	T	C	0.04	2	451	463
1	3	Chromosome_4189410_G_A	4189410	G	A	0.04	2	452	471
1	3	Chromosome_4193975_T_C	4193975	T	C	0.02	1	476	487
1	3	Chromosome_4202349_T_C	4202349	T	C	0.04	2	373	386
1	3	Chromosome_4242481_A_T	4242481	A	T	0.02	1	438	454
1	3	Chromosome_4257938_A_G	4257938	A	G	0.04	2	433	453
1	3	Chromosome_4257947_C_T	4257947	C	T	0.02	1	421	437
1	3	Chromosome_4355964_A_G	4355964	A	G	0.04	2	412	431
1	3	Chromosome_4355985_C_T	4355985	C	T	0.04	2	386	412
1	3	Chromosome_4414028_A_G	4414028	A	G	0.02	1	528	547
1	3	Chromosome_4434938_C_A	4434938	C	A	0.02	1	362	444
1	3	Chromosome_4445865_T_A	4445865	T	A	0.02	1	480	511
1	3	Chromosome_4445872_T_A	4445872	T	A	0.04	2	482	525
1	3	Chromosome_4550370_T_C	4550370	T	C	0.06	3	481	494
1	3	Chromosome_4578747_A_T	4578747	A	T	0.02	1	394	411
1	3	Chromosome_4583367_C_T	4583367	C	T	0.06	3	434	449
1	3	Chromosome_4583380_A_G	4583380	A	G	0.06	3	452	463
1	3	Chromosome_4605501_T_A	4605501	T	A	0.02	1	458	468
1	3	Chromosome_4634198_A_G	4634198	A	G	0.04	2	446	487
1	3	Chromosome_4634208_T_A	4634208	T	A	0.02	1	486	506
1	3	Chromosome_4700278_C_G	4700278	C	G	0.02	1	460	471
1	3	Chromosome_4720539_A_G	4720539	A	G	0.04	2	383	404
1	3	Chromosome_4720556_C_T	4720556	C	T	0.04	2	386	396
1	3	Chromosome_4756494_C_T	4756494	C	T	0.02	1	389	404
1	3	Chromosome_481312_G_T	481312	G	T	0.14	7	532	554
1	3	Chromosome_485157_T_A	485157	T	A	0.04	2	522	541
1	3	Chromosome_485162_T_A	485162	T	A	0.04	2	515	541
1	3	Chromosome_4858278_T_A	4858278	T	A	0.02	1	497	529
1	3	Chromosome_4864297_T_A	4864297	T	A	0.02	1	542	564
1	3	Chromosome_4899424_A_T	4899424	A	T	0.04	2	475	515
1	3	Chromosome_4958009_T_A	4958009	T	A	0.04	2	510	530
1	3	Chromosome_4969687_T_A	4969687	T	A	0.02	1	424	443
1	3	Chromosome_4972381_C_T	4972381	C	T	0.02	1	527	573
1	3	Chromosome_4972400_A_G	4972400	A	G	0.02	1	538	566
1	3	Chromosome_500329_T_C	500329	T	C	0.02	1	486	499
1	3	Chromosome_500334_T_G	500334	T	G	0.02	1	489	502
1	3	Chromosome_5026997_T_A	5026997	T	A	0.02	1	564	588
1	3	Chromosome_5027002_T_A	5027002	T	A	0.02	1	566	581
1	3	Chromosome_5027007_T_A	5027007	T	A	0.02	1	556	576
1	3	Chromosome_5133157_T_A	5133157	T	A	0.04	2	448	469
1	3	Chromosome_5141227_C_T	5141227	C	T	0.02	1	568	600
1	3	Chromosome_5141232_T_A	5141232	T	A	0.02	1	573	605
1	3	Chromosome_5141237_A_G	5141237	A	G	0.02	1	573	591
1	3	Chromosome_514237_T_C	514237	T	C	0.02	1	462	506
1	3	Chromosome_514246_T_A	514246	T	A	0.02	1	483	497
1	3	Chromosome_5170894_T_C	5170894	T	C	1	50	489	521
1	3	Chromosome_5207344_A_T	5207344	A	T	0.02	1	527	563
1	3	Chromosome_5233320_A_T	5233320	A	T	0.04	2	482	494
1	3	Chromosome_5233334_A_T	5233334	A	T	0.02	1	489	509
1	3	Chromosome_5312175_A_G	5312175	A	G	0.02	1	484	502
1	3	Chromosome_5338872_C_A	5338872	C	A	0.04	2	413	440
1	3	Chromosome_5338883_T_G	5338883	T	G	0.04	2	437	469
1	3	Chromosome_5345330_A_G	5345330	A	G	0.02	1	455	485
1	3	Chromosome_5412603_A_T	5412603	A	T	0.02	1	495	514
1	3	Chromosome_5439758_A_T	5439758	A	T	0.02	1	525	545
1	3	Chromosome_5462256_A_G	5462256	A	G	0.02	1	530	547
1	3	Chromosome_5552419_A_T	5552419	A	T	0.02	1	551	589
1	3	Chromosome_5642769_A_T	5642769	A	T	0.02	1	497	523
1	3	Chromosome_5652567_A_G	5652567	A	G	0.04	2	446	475
1	3	Chromosome_5677541_T_A	5677541	T	A	0.08	4	436	496
1	3	Chromosome_568824_T_A	568824	T	A	0.04	2	513	548
1	3	Chromosome_5713468_A_G	5713468	A	G	0.06	3	429	487
1	3	Chromosome_5722301_T_A	5722301	T	A	0.02	1	540	554
1	3	Chromosome_5769732_T_C	5769732	T	C	0.52	26	1106	1186
1	3	Chromosome_5791946_A_T	5791946	A	T	0.06	3	474	522
1	3	Chromosome_581774_C_G	581774	C	G	0.06	3	495	522
1	3	Chromosome_5829239_A_G	5829239	A	G	0.04	2	557	584
1	3	Chromosome_5829246_T_C	5829246	T	C	0.06	3	498	589
1	3	Chromosome_5829270_C_T	5829270	C	T	0.04	2	558	579
1	3	Chromosome_5850142_C_A	5850142	C	A	0.02	1	499	555
1	3	Chromosome_5861530_T_A	5861530	T	A	0.04	2	529	550
1	3	Chromosome_5861535_T_A	5861535	T	A	0.04	2	540	557
1	3	Chromosome_5869366_C_A	5869366	C	A	0.04	2	444	465
1	3	Chromosome_5869373_T_G	5869373	T	G	0.02	1	433	463
1	3	Chromosome_5869416_T_A	5869416	T	A	0.02	1	444	466
1	3	Chromosome_5891289_T_G	5891289	T	G	0.02	1	476	495
1	3	Chromosome_5891296_A_T	5891296	A	T	0.04	2	497	505
1	3	Chromosome_5940175_A_T	5940175	A	T	0.02	1	642	660
1	3	Chromosome_5945575_T_C	5945575	T	C	0.02	1	578	622
1	3	Chromosome_5998182_T_A	5998182	T	A	0.06	3	504	541
1	3	Chromosome_659003_T_C	659003	T	C	0.02	1	518	535
1	3	Chromosome_686328_T_A	686328	T	A	0.04	2	533	544
1	3	Chromosome_695815_T_A	695815	T	A	0.02	1	514	529
1	3	Chromosome_695874_T_A	695874	T	A	0.02	1	496	512
1	3	Chromosome_761078_G_C	761078	G	C	0.02	1	579	587
1	3	Chromosome_765951_A_T	765951	A	T	0.02	1	513	542
1	3	Chromosome_773778_T_A	773778	T	A	0.02	1	438	450
1	3	Chromosome_776119_G_T	776119	G	T	0.02	1	519	529
1	3	Chromosome_872638_G_C	872638	G	C	0.04	2	496	516
1	3	Chromosome_92356_A_T	92356	A	T	0.02	1	550	604
1	3	Chromosome_926547_A_T	926547	A	T	0.02	1	480	494
1	3	Chromosome_93112_T_A	93112	T	A	0.02	1	605	632
1	3	Chromosome_942875_T_A	942875	T	A	0.06	3	446	452
1	3	Chromosome_942880_T_A	942880	T	A	0.06	3	424	448
1	3	Chromosome_949994_T_A	949994	T	A	0.02	1	437	469
1	3	Chromosome_988503_T_A	988503	T	A	0.02	1	504	518
1	4	Chromosome_1255087_T_C	1255087	T	C	1	50	251	276
1	4	Chromosome_1957725_C_T	1957725	C	T	0.18	9	258	278
1	4	Chromosome_2021290_G_A	2021290	G	A	0.04	2	163	173
1	4	Chromosome_3106025_C_A	3106025	C	A	1	50	180	183
1	4	Chromosome_3278204_G_T	3278204	G	T	0.98	49	230	247
1	4	Chromosome_3806360_G_T	3806360	G	T	0.04	2	179	192
1	4	Chromosome_4634208_T_A	4634208	T	A	0.04	2	255	260
1	4	Chromosome_5170894_T_C	5170894	T	C	1	50	187	196
1	4	Chromosome_5769732_T_C	5769732	T	C	0.48	24	492	509
1	4	Chromosome_5869416_T_A	5869416	T	A	0.04	2	261	277
1	5	Chromosome_1005076_G_T	1005076	G	T	0.02	1	427	461
1	5	Chromosome_1023822_A_T	1023822	A	T	0.02	1	367	378
1	5	Chromosome_1027934_G_T	1027934	G	T	0.06	3	251	257
1	5	Chromosome_1086637_A_T	1086637	A	T	0.02	1	361	376
1	5	Chromosome_1095087_T_C	1095087	T	C	0.04	2	348	363
1	5	Chromosome_1095092_A_T	1095092	A	T	0.04	2	337	367
1	5	Chromosome_1095097_G_A	1095097	G	A	0.04	2	362	376
1	5	Chromosome_1151820_T_A	1151820	T	A	0.02	1	643	673
1	5	Chromosome_1161416_C_A	1161416	C	A	0.08	4	192	198
1	5	Chromosome_1188293_G_T	1188293	G	T	0.1	5	176	177
1	5	Chromosome_1195973_G_T	1195973	G	T	0.06	3	179	195
1	5	Chromosome_1210215_G_C	1210215	G	C	0.02	1	557	584
1	5	Chromosome_1232164_G_T	1232164	G	T	0.08	4	242	245
1	5	Chromosome_1255087_T_C	1255087	T	C	0.94	47	518	562
1	5	Chromosome_1275509_C_A	1275509	C	A	0.04	2	353	361
1	5	Chromosome_1279662_G_T	1279662	G	T	0.04	2	274	295
1	5	Chromosome_1301481_C_A	1301481	C	A	0.08	4	209	222
1	5	Chromosome_1318060_A_T	1318060	A	T	0.02	1	495	541
1	5	Chromosome_1324954_T_A	1324954	T	A	0.06	3	240	240
1	5	Chromosome_1337278_A_T	1337278	A	T	0.04	2	265	283
1	5	Chromosome_1343061_A_T	1343061	A	T	0.02	1	547	552
1	5	Chromosome_1364229_T_C	1364229	T	C	0.02	1	613	639
1	5	Chromosome_1364234_G_A	1364234	G	A	0.02	1	595	611
1	5	Chromosome_1368554_G_T	1368554	G	T	0.02	1	485	530
1	5	Chromosome_1376582_G_T	1376582	G	T	0.02	1	607	648
1	5	Chromosome_1408321_C_A	1408321	C	A	0.04	2	204	218
1	5	Chromosome_1420349_A_T	1420349	A	T	0.04	2	464	545
1	5	Chromosome_1420356_A_T	1420356	A	T	0.02	1	518	535
1	5	Chromosome_1443266_T_A	1443266	T	A	0.04	2	407	425
1	5	Chromosome_1471097_G_T	1471097	G	T	0.04	2	202	248
1	5	Chromosome_147647_T_C	147647	T	C	0.02	1	529	542
1	5	Chromosome_1535157_G_T	1535157	G	T	0.02	1	359	418
1	5	Chromosome_1571011_G_A	1571011	G	A	0.08	4	173	172
1	5	Chromosome_1571016_A_T	1571016	A	T	0.1	5	164	173
1	5	Chromosome_1571021_T_C	1571021	T	C	0.06	3	161	174
1	5	Chromosome_1592729_G_T	1592729	G	T	0.06	3	184	180
1	5	Chromosome_1592777_G_T	1592777	G	T	0.06	3	166	168
1	5	Chromosome_1653483_T_A	1653483	T	A	0.02	1	431	457
1	5	Chromosome_1659747_G_T	1659747	G	T	0.02	1	261	298
1	5	Chromosome_1663817_C_T	1663817	C	T	0.04	2	246	261
1	5	Chromosome_1663823_T_A	1663823	T	A	0.04	2	258	260
1	5	Chromosome_1670796_G_T	1670796	G	T	0.04	2	487	529
1	5	Chromosome_1709923_G_T	1709923	G	T	0.02	1	306	336
1	5	Chromosome_1744543_G_T	1744543	G	T	0.02	1	235	248
1	5	Chromosome_1800521_C_A	1800521	C	A	0.08	4	200	200
1	5	Chromosome_18237_A_T	18237	A	T	0.02	1	565	592
1	5	Chromosome_1827050_G_T	1827050	G	T	0.04	2	246	264
1	5	Chromosome_1828638_G_T	1828638	G	T	0.06	3	194	194
1	5	Chromosome_1828822_C_A	1828822	C	A	0.06	3	211	222
1	5	Chromosome_1855939_T_C	1855939	T	C	0.04	2	367	429
1	5	Chromosome_1855950_G_A	1855950	G	A	0.04	2	382	412
1	5	Chromosome_186376_G_T	186376	G	T	0.02	1	657	699
1	5	Chromosome_186951_G_T	186951	G	T	0.04	2	394	430
1	5	Chromosome_187388_A_G	187388	A	G	0.02	1	670	708
1	5	Chromosome_18768_G_T	18768	G	T	0.06	3	290	327
1	5	Chromosome_1881651_T_C	1881651	T	C	0.04	2	569	569
1	5	Chromosome_189816_A_T	189816	A	T	0.02	1	698	721
1	5	Chromosome_1902266_C_A	1902266	C	A	0.08	4	211	222
1	5	Chromosome_1957725_C_T	1957725	C	T	0.2	10	558	577
1	5	Chromosome_1961154_G_T	1961154	G	T	0.04	2	157	173
1	5	Chromosome_1961260_G_T	1961260	G	T	0.06	3	167	178
1	5	Chromosome_1969442_C_A	1969442	C	A	0.02	1	461	493
1	5	Chromosome_1973654_G_T	1973654	G	T	0.06	3	241	251
1	5	Chromosome_1978242_C_A	1978242	C	A	0.02	1	218	224
1	5	Chromosome_1978257_G_T	1978257	G	T	0.04	2	218	228
1	5	Chromosome_1979403_T_C	1979403	T	C	0.02	1	245	256
1	5	Chromosome_1981546_G_T	1981546	G	T	0.04	2	525	544
1	5	Chromosome_2006416_C_A	2006416	C	A	0.06	3	174	181
1	5	Chromosome_2013250_C_A	2013250	C	A	0.04	2	204	213
1	5	Chromosome_2014200_C_A	2014200	C	A	0.04	2	207	213
1	5	Chromosome_2038183_G_T	2038183	G	T	0.04	2	469	495
1	5	Chromosome_2038188_A_C	2038188	A	C	0.02	1	464	476
1	5	Chromosome_2055544_G_A	2055544	G	A	0.02	1	213	243
1	5	Chromosome_2060175_A_T	2060175	A	T	0.04	2	437	462
1	5	Chromosome_2062696_G_T	2062696	G	T	0.08	4	227	237
1	5	Chromosome_2074990_G_T	2074990	G	T	0.02	1	265	290
1	5	Chromosome_2078307_T_A	2078307	T	A	0.04	2	351	383
1	5	Chromosome_2093835_C_A	2093835	C	A	0.04	2	187	194
1	5	Chromosome_2122875_A_T	2122875	A	T	0.02	1	457	467
1	5	Chromosome_2139102_C_A	2139102	C	A	0.06	3	215	221
1	5	Chromosome_2148125_C_A	2148125	C	A	0.02	1	227	255
1	5	Chromosome_2154896_T_C	2154896	T	C	0.04	2	401	414
1	5	Chromosome_2154912_A_T	2154912	A	T	0.04	2	374	387
1	5	Chromosome_2154925_G_A	2154925	G	A	0.04	2	331	370
1	5	Chromosome_2178220_G_T	2178220	G	T	0.04	2	225	245
1	5	Chromosome_221880_G_T	221880	G	T	0.02	1	444	454
1	5	Chromosome_2252281_C_A	2252281	C	A	0.06	3	183	191
1	5	Chromosome_2256341_A_T	2256341	A	T	0.02	1	529	551
1	5	Chromosome_2265469_C_A	2265469	C	A	0.06	3	131	139
1	5	Chromosome_2271784_C_A	2271784	C	A	0.08	4	240	247
1	5	Chromosome_2347215_C_A	2347215	C	A	0.06	3	181	187
1	5	Chromosome_2355478_C_A	2355478	C	A	0.08	4	170	172
1	5	Chromosome_2385366_G_T	2385366	G	T	0.02	1	558	585
1	5	Chromosome_2411276_C_A	2411276	C	A	0.04	2	238	272
1	5	Chromosome_2424204_A_G	2424204	A	G	0.02	1	494	510
1	5	Chromosome_2490086_A_T	2490086	A	T	0.02	1	487	505
1	5	Chromosome_2503740_A_T	2503740	A	T	0.02	1	546	589
1	5	Chromosome_2556613_A_G	2556613	A	G	0.04	2	336	362
1	5	Chromosome_2561725_A_G	2561725	A	G	0.04	2	470	509
1	5	Chromosome_2562416_G_A	2562416	G	A	0.02	1	496	530
1	5	Chromosome_2562421_T_C	2562421	T	C	0.02	1	497	521
1	5	Chromosome_2575939_C_G	2575939	C	G	0.02	1	505	530
1	5	Chromosome_2583557_C_A	2583557	C	A	0.04	2	214	212
1	5	Chromosome_2618749_C_A	2618749	C	A	0.06	3	170	173
1	5	Chromosome_2626136_C_A	2626136	C	A	0.1	5	154	151
1	5	Chromosome_2669166_G_T	2669166	G	T	0.04	2	142	144
1	5	Chromosome_2733012_G_T	2733012	G	T	0.08	4	209	214
1	5	Chromosome_2733893_C_A	2733893	C	A	0.04	2	351	366
1	5	Chromosome_2740706_C_A	2740706	C	A	0.04	2	199	198
1	5	Chromosome_2786910_C_A	2786910	C	A	0.06	3	191	205
1	5	Chromosome_2798819_C_A	2798819	C	A	0.06	3	155	174
1	5	Chromosome_2844148_C_A	2844148	C	A	0.06	3	199	211
1	5	Chromosome_2845568_C_A	2845568	C	A	0.04	2	203	216
1	5	Chromosome_2945584_G_T	2945584	G	T	0.02	1	244	286
1	5	Chromosome_2952357_A_T	2952357	A	T	0.02	1	429	447
1	5	Chromosome_2958002_A_G	2958002	A	G	0.04	2	402	427
1	5	Chromosome_2958007_C_T	2958007	C	T	0.04	2	418	425
1	5	Chromosome_2963779_G_T	2963779	G	T	0.06	3	183	198
1	5	Chromosome_2976015_C_A	2976015	C	A	0.04	2	153	166
1	5	Chromosome_2990997_G_T	2990997	G	T	0.02	1	361	395
1	5	Chromosome_2993952_G_T	2993952	G	T	0.04	2	182	173
1	5	Chromosome_2994352_C_A	2994352	C	A	0.04	2	304	315
1	5	Chromosome_3001977_G_T	3001977	G	T	0.02	1	213	221
1	5	Chromosome_3020138_C_A	3020138	C	A	0.04	2	172	180
1	5	Chromosome_3025275_C_A	3025275	C	A	0.06	3	185	188
1	5	Chromosome_304709_G_T	304709	G	T	0.04	2	243	249
1	5	Chromosome_3059122_G_T	3059122	G	T	0.06	3	153	165
1	5	Chromosome_3112109_C_A	3112109	C	A	0.04	2	226	233
1	5	Chromosome_3120745_C_A	3120745	C	A	0.08	4	155	183
1	5	Chromosome_3123241_G_T	3123241	G	T	0.08	4	174	174
1	5	Chromosome_3150394_C_A	3150394	C	A	0.1	5	208	248
1	5	Chromosome_3203350_C_A	3203350	C	A	0.04	2	220	242
1	5	Chromosome_3204861_C_A	3204861	C	A	0.02	1	195	211
1	5	Chromosome_3214216_C_A	3214216	C	A	0.04	2	284	307
1	5	Chromosome_324159_G_T	324159	G	T	0.06	3	229	236
1	5	Chromosome_3258480_G_T	3258480	G	T	0.04	2	196	201
1	5	Chromosome_3280354_G_T	3280354	G	T	0.06	3	187	186
1	5	Chromosome_3290177_A_T	3290177	A	T	0.02	1	382	419
1	5	Chromosome_333558_A_T	333558	A	T	0.04	2	346	350
1	5	Chromosome_3343210_T_A	3343210	T	A	0.02	1	473	489
1	5	Chromosome_3368058_A_T	3368058	A	T	0.02	1	529	546
1	5	Chromosome_3396839_C_A	3396839	C	A	0.02	1	209	229
1	5	Chromosome_3437716_A_G	3437716	A	G	0.04	2	239	275
1	5	Chromosome_3455360_G_T	3455360	G	T	0.04	2	147	161
1	5	Chromosome_348302_C_A	348302	C	A	0.06	3	179	193
1	5	Chromosome_3485108_G_T	3485108	G	T	0.04	2	338	377
1	5	Chromosome_3486016_C_A	3486016	C	A	0.06	3	200	201
1	5	Chromosome_3500178_A_C	3500178	A	C	0.02	1	491	511
1	5	Chromosome_3524630_G_T	3524630	G	T	0.08	4	171	177
1	5	Chromosome_353320_T_C	353320	T	C	0.02	1	519	528
1	5	Chromosome_3537896_C_A	3537896	C	A	0.02	1	285	307
1	5	Chromosome_3550067_A_T	3550067	A	T	0.02	1	332	324
1	5	Chromosome_3550465_C_A	3550465	C	A	0.04	2	185	192
1	5	Chromosome_3553864_C_G	3553864	C	G	0.02	1	475	520
1	5	Chromosome_3563048_G_T	3563048	G	T	0.06	3	180	187
1	5	Chromosome_3563055_C_A	3563055	C	A	0.12	6	174	181
1	5	Chromosome_356716_G_T	356716	G	T	0.06	3	393	406
1	5	Chromosome_3598892_C_A	3598892	C	A	0.06	3	209	217
1	5	Chromosome_3650132_C_A	3650132	C	A	0.04	2	173	180
1	5	Chromosome_3676244_G_T	3676244	G	T	0.04	2	182	179
1	5	Chromosome_3677217_T_G	3677217	T	G	0.06	3	204	202
1	5	Chromosome_3677222_A_T	3677222	A	T	0.06	3	202	204
1	5	Chromosome_3677227_C_A	3677227	C	A	0.1	5	198	198
1	5	Chromosome_3696894_C_A	3696894	C	A	0.08	4	153	160
1	5	Chromosome_3696984_C_A	3696984	C	A	0.06	3	132	136
1	5	Chromosome_3697627_C_A	3697627	C	A	0.08	4	205	219
1	5	Chromosome_3706402_C_A	3706402	C	A	0.04	2	242	250
1	5	Chromosome_3742189_A_T	3742189	A	T	0.02	1	458	460
1	5	Chromosome_3769461_G_T	3769461	G	T	0.04	2	236	238
1	5	Chromosome_3783710_A_G	3783710	A	G	0.02	1	561	576
1	5	Chromosome_3783717_T_A	3783717	T	A	0.02	1	555	572
1	5	Chromosome_3793465_T_C	3793465	T	C	0.04	2	377	403
1	5	Chromosome_3802069_C_A	3802069	C	A	0.02	1	436	502
1	5	Chromosome_3808178_G_T	3808178	G	T	0.02	1	520	553
1	5	Chromosome_3825937_C_A	3825937	C	A	0.04	2	151	153
1	5	Chromosome_3829280_C_A	3829280	C	A	0.08	4	153	155
1	5	Chromosome_3829293_C_A	3829293	C	A	0.06	3	161	165
1	5	Chromosome_3876837_A_T	3876837	A	T	0.02	1	511	528
1	5	Chromosome_3883504_T_A	3883504	T	A	0.04	2	304	318
1	5	Chromosome_3883509_T_A	3883509	T	A	0.02	1	321	329
1	5	Chromosome_3897844_G_T	3897844	G	T	0.02	1	468	527
1	5	Chromosome_3918950_C_A	3918950	C	A	0.04	2	165	175
1	5	Chromosome_3921808_G_T	3921808	G	T	0.02	1	282	309
1	5	Chromosome_398034_G_T	398034	G	T	0.02	1	477	528
1	5	Chromosome_4009915_C_T	4009915	C	T	0.04	2	461	478
1	5	Chromosome_4013001_C_A	4013001	C	A	0.04	2	251	260
1	5	Chromosome_4029757_C_A	4029757	C	A	0.04	2	188	203
1	5	Chromosome_40333_T_A	40333	T	A	0.02	1	564	574
1	5	Chromosome_40338_T_A	40338	T	A	0.02	1	531	559
1	5	Chromosome_4045401_C_A	4045401	C	A	0.08	4	158	161
1	5	Chromosome_4051170_C_A	4051170	C	A	0.04	2	311	321
1	5	Chromosome_4054286_G_T	4054286	G	T	0.02	1	355	383
1	5	Chromosome_4058612_G_T	4058612	G	T	0.08	4	172	196
1	5	Chromosome_4075446_G_T	4075446	G	T	0.06	3	148	155
1	5	Chromosome_409783_T_A	409783	T	A	0.04	2	246	254
1	5	Chromosome_4154543_G_T	4154543	G	T	0.06	3	253	284
1	5	Chromosome_4160065_C_A	4160065	C	A	0.08	4	125	126
1	5	Chromosome_416673_T_A	416673	T	A	0.02	1	459	465
1	5	Chromosome_4172864_C_A	4172864	C	A	0.06	3	226	250
1	5	Chromosome_4178853_G_T	4178853	G	T	0.02	1	290	303
1	5	Chromosome_4189393_T_C	4189393	T	C	0.04	2	345	360
1	5	Chromosome_4189410_G_A	4189410	G	A	0.04	2	348	362
1	5	Chromosome_4189439_T_G	4189439	T	G	0.02	1	384	398
1	5	Chromosome_4189444_C_A	4189444	C	A	0.04	2	384	395
1	5	Chromosome_4193975_T_C	4193975	T	C	0.02	1	300	306
1	5	Chromosome_4216115_G_T	4216115	G	T	0.08	4	225	232
1	5	Chromosome_4238573_C_A	4238573	C	A	0.04	2	154	160
1	5	Chromosome_4242481_A_T	4242481	A	T	0.02	1	542	563
1	5	Chromosome_4244903_C_A	4244903	C	A	0.08	4	164	164
1	5	Chromosome_4253237_G_T	4253237	G	T	0.04	2	380	382
1	5	Chromosome_4257947_C_T	4257947	C	T	0.02	1	486	500
1	5	Chromosome_435877_C_A	435877	C	A	0.04	2	282	286
1	5	Chromosome_4381883_T_A	4381883	T	A	0.02	1	583	608
1	5	Chromosome_4497911_C_A	4497911	C	A	0.04	2	379	397
1	5	Chromosome_4500361_C_A	4500361	C	A	0.06	3	196	198
1	5	Chromosome_4509982_T_C	4509982	T	C	0.02	1	593	611
1	5	Chromosome_4531451_C_A	4531451	C	A	0.04	2	361	381
1	5	Chromosome_4548508_C_A	4548508	C	A	0.02	1	210	237
1	5	Chromosome_4573348_G_T	4573348	G	T	0.1	5	146	149
1	5	Chromosome_4583367_C_T	4583367	C	T	0.04	2	357	384
1	5	Chromosome_4583380_A_G	4583380	A	G	0.04	2	351	363
1	5	Chromosome_4624823_C_A	4624823	C	A	0.04	2	257	259
1	5	Chromosome_4631041_C_A	4631041	C	A	0.02	1	367	382
1	5	Chromosome_466906_G_T	466906	G	T	0.06	3	193	210
1	5	Chromosome_4677502_G_T	4677502	G	T	0.04	2	211	232
1	5	Chromosome_4695665_A_T	4695665	A	T	0.02	1	569	585
1	5	Chromosome_4699651_G_T	4699651	G	T	0.06	3	203	206
1	5	Chromosome_4705317_T_A	4705317	T	A	0.02	1	381	429
1	5	Chromosome_4719809_G_T	4719809	G	T	0.04	2	279	289
1	5	Chromosome_4736405_C_A	4736405	C	A	0.1	5	192	210
1	5	Chromosome_4740651_G_T	4740651	G	T	0.04	2	202	208
1	5	Chromosome_4759013_T_A	4759013	T	A	0.02	1	579	594
1	5	Chromosome_4764327_C_A	4764327	C	A	0.02	1	316	344
1	5	Chromosome_4779642_T_A	4779642	T	A	0.02	1	631	634
1	5	Chromosome_4791959_C_A	4791959	C	A	0.08	4	238	241
1	5	Chromosome_4810585_A_T	4810585	A	T	0.02	1	502	511
1	5	Chromosome_4810593_A_G	4810593	A	G	0.02	1	507	534
1	5	Chromosome_4835695_G_C	4835695	G	C	0.04	2	228	228
1	5	Chromosome_4841304_C_T	4841304	C	T	0.04	2	321	346
1	5	Chromosome_485196_G_C	485196	G	C	0.02	1	671	687
1	5	Chromosome_4864447_G_T	4864447	G	T	0.04	2	343	387
1	5	Chromosome_4875080_G_T	4875080	G	T	0.04	2	221	243
1	5	Chromosome_4875367_G_C	4875367	G	C	0.04	2	411	426
1	5	Chromosome_4899424_A_T	4899424	A	T	0.04	2	454	492
1	5	Chromosome_4933713_G_T	4933713	G	T	0.06	3	261	284
1	5	Chromosome_4934493_G_T	4934493	G	T	0.1	5	246	257
1	5	Chromosome_4958009_T_A	4958009	T	A	0.02	1	626	647
1	5	Chromosome_4972400_A_G	4972400	A	G	0.02	1	538	547
1	5	Chromosome_5014935_C_A	5014935	C	A	0.06	3	280	292
1	5	Chromosome_5027002_T_A	5027002	T	A	0.02	1	398	403
1	5	Chromosome_5032250_C_G	5032250	C	G	0.02	1	298	340
1	5	Chromosome_5048088_T_A	5048088	T	A	0.02	1	576	587
1	5	Chromosome_5048093_T_A	5048093	T	A	0.02	1	554	588
1	5	Chromosome_5094636_A_T	5094636	A	T	0.02	1	453	463
1	5	Chromosome_5135655_C_T	5135655	C	T	0.02	1	541	553
1	5	Chromosome_5168155_T_G	5168155	T	G	0.02	1	226	235
1	5	Chromosome_5170894_T_C	5170894	T	C	0.96	48	298	312
1	5	Chromosome_5193377_C_A	5193377	C	A	0.04	2	400	416
1	5	Chromosome_5207344_A_T	5207344	A	T	0.04	2	411	440
1	5	Chromosome_5248907_G_T	5248907	G	T	0.08	4	211	211
1	5	Chromosome_5284558_G_T	5284558	G	T	0.04	2	235	247
1	5	Chromosome_5286687_T_G	5286687	T	G	0.02	1	628	646
1	5	Chromosome_5310403_G_T	5310403	G	T	0.02	1	197	209
1	5	Chromosome_5318670_C_A	5318670	C	A	0.02	1	389	454
1	5	Chromosome_534078_G_T	534078	G	T	0.04	2	385	405
1	5	Chromosome_5345197_G_T	5345197	G	T	0.06	3	190	205
1	5	Chromosome_5353361_C_A	5353361	C	A	0.14	7	192	195
1	5	Chromosome_5397947_A_T	5397947	A	T	0.02	1	648	661
1	5	Chromosome_5417357_G_T	5417357	G	T	0.04	2	334	348
1	5	Chromosome_5473603_C_A	5473603	C	A	0.06	3	232	232
1	5	Chromosome_547851_G_T	547851	G	T	0.04	2	173	178
1	5	Chromosome_5489514_C_A	5489514	C	A	0.04	2	194	208
1	5	Chromosome_552447_G_T	552447	G	T	0.06	3	170	197
1	5	Chromosome_55365_A_G	55365	A	G	0.02	1	728	753
1	5	Chromosome_5546779_G_T	5546779	G	T	0.08	4	207	234
1	5	Chromosome_5554741_G_T	5554741	G	T	0.04	2	211	230
1	5	Chromosome_556375_G_T	556375	G	T	0.04	2	198	196
1	5	Chromosome_5574540_C_A	5574540	C	A	0.02	1	622	672
1	5	Chromosome_557972_C_A	557972	C	A	0.04	2	248	254
1	5	Chromosome_559497_G_T	559497	G	T	0.02	1	565	615
1	5	Chromosome_563978_G_T	563978	G	T	0.06	3	206	212
1	5	Chromosome_5648589_T_A	5648589	T	A	0.02	1	693	707
1	5	Chromosome_5677541_T_A	5677541	T	A	0.02	1	441	496
1	5	Chromosome_5705483_T_A	5705483	T	A	0.02	1	536	545
1	5	Chromosome_5705488_T_A	5705488	T	A	0.02	1	559	560
1	5	Chromosome_5707684_A_G	5707684	A	G	0.02	1	618	642
1	5	Chromosome_572152_T_A	572152	T	A	0.04	2	241	245
1	5	Chromosome_5723821_C_A	5723821	C	A	0.04	2	387	403
1	5	Chromosome_5769732_T_C	5769732	T	C	0.5	25	1022	1051
1	5	Chromosome_5785177_C_A	5785177	C	A	0.02	1	355	436
1	5	Chromosome_581774_C_G	581774	C	G	0.06	3	306	318
1	5	Chromosome_5829239_A_G	5829239	A	G	0.04	2	694	741
1	5	Chromosome_5833543_C_A	5833543	C	A	0.02	1	259	289
1	5	Chromosome_5842161_G_T	5842161	G	T	0.04	2	336	342
1	5	Chromosome_5861530_T_A	5861530	T	A	0.02	1	432	439
1	5	Chromosome_5891289_T_G	5891289	T	G	0.02	1	484	490
1	5	Chromosome_5891296_A_T	5891296	A	T	0.02	1	514	523
1	5	Chromosome_5900682_A_T	5900682	A	T	0.02	1	717	763
1	5	Chromosome_5900689_A_T	5900689	A	T	0.02	1	701	764
1	5	Chromosome_592286_A_T	592286	A	T	0.02	1	619	631
1	5	Chromosome_5961672_C_A	5961672	C	A	0.02	1	214	220
1	5	Chromosome_5978737_C_A	5978737	C	A	0.02	1	372	399
1	5	Chromosome_5998182_T_A	5998182	T	A	0.04	2	472	496
1	5	Chromosome_697240_T_A	697240	T	A	0.04	2	357	374
1	5	Chromosome_711157_A_T	711157	A	T	0.02	1	653	669
1	5	Chromosome_726828_C_T	726828	C	T	0.04	2	608	626
1	5	Chromosome_726833_A_G	726833	A	G	0.04	2	590	620
1	5	Chromosome_765951_A_T	765951	A	T	0.04	2	239	247
1	5	Chromosome_831864_G_T	831864	G	T	0.06	3	193	204
1	5	Chromosome_908420_A_G	908420	A	G	0.02	1	701	720
1	5	Chromosome_9157_C_A	9157	C	A	0.02	1	392	412
1	5	Chromosome_922605_G_T	922605	G	T	0.02	1	416	431
1	5	Chromosome_93112_T_A	93112	T	A	0.02	1	697	717
1	5	Chromosome_949994_T_A	949994	T	A	0.02	1	543	562
1	5	Chromosome_98773_C_A	98773	C	A	0.08	4	249	261
1	5	Chromosome_999578_C_A	999578	C	A	0.02	1	522	557
1	6	Chromosome_1194592_A_T	1194592	A	T	0.04	2	414	426
1	6	Chromosome_1231573_A_C	1231573	A	C	0.02	1	288	400
1	6	Chromosome_1255087_T_C	1255087	T	C	0.98	49	391	419
1	6	Chromosome_1278980_G_A	1278980	G	A	0.04	2	372	401
1	6	Chromosome_1379901_T_A	1379901	T	A	0.02	1	386	393
1	6	Chromosome_1443266_T_A	1443266	T	A	0.06	3	440	445
1	6	Chromosome_1509541_C_A	1509541	C	A	0.02	1	382	415
1	6	Chromosome_1548981_A_T	1548981	A	T	0.02	1	426	434
1	6	Chromosome_1548988_T_C	1548988	T	C	0.04	2	415	426
1	6	Chromosome_1571011_G_A	1571011	G	A	0.04	2	285	296
1	6	Chromosome_1571016_A_T	1571016	A	T	0.06	3	275	298
1	6	Chromosome_1571021_T_C	1571021	T	C	0.04	2	288	295
1	6	Chromosome_1663823_T_A	1663823	T	A	0.04	2	349	360
1	6	Chromosome_1663829_A_G	1663829	A	G	0.04	2	335	348
1	6	Chromosome_1676728_A_T	1676728	A	T	0.04	2	338	351
1	6	Chromosome_1676735_A_T	1676735	A	T	0.06	3	342	355
1	6	Chromosome_1735764_T_A	1735764	T	A	0.02	1	406	415
1	6	Chromosome_1795087_T_A	1795087	T	A	0.04	2	413	413
1	6	Chromosome_18237_A_T	18237	A	T	0.04	2	417	433
1	6	Chromosome_1827050_G_T	1827050	G	T	0.02	1	348	360
1	6	Chromosome_1850625_A_T	1850625	A	T	0.02	1	415	427
1	6	Chromosome_1855950_G_A	1855950	G	A	0.04	2	379	413
1	6	Chromosome_1936506_G_T	1936506	G	T	1	50	472	501
1	6	Chromosome_1957725_C_T	1957725	C	T	0.12	6	411	439
1	6	Chromosome_1982179_G_T	1982179	G	T	0.26	13	434	479
1	6	Chromosome_2021290_G_A	2021290	G	A	0.06	3	340	349
1	6	Chromosome_2021299_T_C	2021299	T	C	0.04	2	344	364
1	6	Chromosome_2036580_C_G	2036580	C	G	0.06	3	371	374
1	6	Chromosome_2046880_A_T	2046880	A	T	0.02	1	396	410
1	6	Chromosome_2053195_T_A	2053195	T	A	0.04	2	308	320
1	6	Chromosome_2062691_A_C	2062691	A	C	0.02	1	337	350
1	6	Chromosome_2063453_A_T	2063453	A	T	0.02	1	337	341
1	6	Chromosome_2066443_A_T	2066443	A	T	0.02	1	389	401
1	6	Chromosome_2248370_T_C	2248370	T	C	0.04	2	382	403
1	6	Chromosome_2276798_A_C	2276798	A	C	0.02	1	420	425
1	6	Chromosome_2342320_T_G	2342320	T	G	0.04	2	320	325
1	6	Chromosome_2342325_C_A	2342325	C	A	0.04	2	307	319
1	6	Chromosome_2440616_T_A	2440616	T	A	0.02	1	369	381
1	6	Chromosome_2464995_G_T	2464995	G	T	0.02	1	374	382
1	6	Chromosome_2482967_A_T	2482967	A	T	0.02	1	346	354
1	6	Chromosome_2542726_A_T	2542726	A	T	0.04	2	375	390
1	6	Chromosome_2581657_T_C	2581657	T	C	0.04	2	367	393
1	6	Chromosome_2605721_A_G	2605721	A	G	0.04	2	333	357
1	6	Chromosome_2605735_A_T	2605735	A	T	0.06	3	349	355
1	6	Chromosome_2605749_C_T	2605749	C	T	0.04	2	300	336
1	6	Chromosome_2670075_T_C	2670075	T	C	0.02	1	333	337
1	6	Chromosome_2958002_A_G	2958002	A	G	0.02	1	341	362
1	6	Chromosome_2958007_C_T	2958007	C	T	0.02	1	345	351
1	6	Chromosome_3015041_T_C	3015041	T	C	0.02	1	385	400
1	6	Chromosome_3101863_T_A	3101863	T	A	0.04	2	348	359
1	6	Chromosome_3173735_A_G	3173735	A	G	0.02	1	362	374
1	6	Chromosome_3204856_A_G	3204856	A	G	0.02	1	353	371
1	6	Chromosome_329637_A_T	329637	A	T	0.02	1	495	509
1	6	Chromosome_3357639_C_T	3357639	C	T	0.02	1	399	413
1	6	Chromosome_3437716_A_G	3437716	A	G	0.04	2	356	374
1	6	Chromosome_3437725_A_T	3437725	A	T	0.02	1	351	383
1	6	Chromosome_3437733_C_T	3437733	C	T	0.04	2	369	379
1	6	Chromosome_3505128_A_T	3505128	A	T	0.04	2	344	349
1	6	Chromosome_3536852_T_A	3536852	T	A	0.02	1	378	391
1	6	Chromosome_3706285_G_T	3706285	G	T	0.06	3	311	316
1	6	Chromosome_3709477_T_A	3709477	T	A	0.04	2	346	354
1	6	Chromosome_3709482_T_A	3709482	T	A	0.04	2	361	368
1	6	Chromosome_377565_T_A	377565	T	A	0.02	1	397	407
1	6	Chromosome_4006966_T_A	4006966	T	A	0.02	1	410	421
1	6	Chromosome_4136540_T_A	4136540	T	A	0.04	2	358	383
1	6	Chromosome_416673_T_A	416673	T	A	0.04	2	464	472
1	6	Chromosome_4193975_T_C	4193975	T	C	0.02	1	420	427
1	6	Chromosome_4242481_A_T	4242481	A	T	0.02	1	373	376
1	6	Chromosome_4259461_T_C	4259461	T	C	0.04	2	433	480
1	6	Chromosome_4583367_C_T	4583367	C	T	0.06	3	366	382
1	6	Chromosome_4583380_A_G	4583380	A	G	0.06	3	372	384
1	6	Chromosome_4605496_T_A	4605496	T	A	0.02	1	366	381
1	6	Chromosome_4605501_T_A	4605501	T	A	0.02	1	372	384
1	6	Chromosome_4605506_T_A	4605506	T	A	0.04	2	370	384
1	6	Chromosome_4634789_T_C	4634789	T	C	0.02	1	426	437
1	6	Chromosome_4700278_C_G	4700278	C	G	0.04	2	365	379
1	6	Chromosome_4720539_A_G	4720539	A	G	0.02	1	412	424
1	6	Chromosome_4756494_C_T	4756494	C	T	0.04	2	364	368
1	6	Chromosome_4756511_A_G	4756511	A	G	0.02	1	374	374
1	6	Chromosome_4759013_T_A	4759013	T	A	0.02	1	344	358
1	6	Chromosome_4899424_A_T	4899424	A	T	0.06	3	451	478
1	6	Chromosome_4958471_T_A	4958471	T	A	0.02	1	383	402
1	6	Chromosome_5027002_T_A	5027002	T	A	0.02	1	529	545
1	6	Chromosome_5028678_A_G	5028678	A	G	0.04	2	438	445
1	6	Chromosome_5028685_C_T	5028685	C	T	0.04	2	403	423
1	6	Chromosome_5094636_A_T	5094636	A	T	0.02	1	452	467
1	6	Chromosome_5170894_T_C	5170894	T	C	0.98	49	372	399
1	6	Chromosome_5207344_A_T	5207344	A	T	0.04	2	377	402
1	6	Chromosome_5227462_T_A	5227462	T	A	0.04	2	371	415
1	6	Chromosome_5252223_T_G	5252223	T	G	0.02	1	392	409
1	6	Chromosome_5252228_C_A	5252228	C	A	0.02	1	401	410
1	6	Chromosome_5288312_A_G	5288312	A	G	0.04	2	412	423
1	6	Chromosome_5312175_A_G	5312175	A	G	0.04	2	394	396
1	6	Chromosome_5312186_C_T	5312186	C	T	0.04	2	392	404
1	6	Chromosome_5345330_A_G	5345330	A	G	0.04	2	425	446
1	6	Chromosome_5462256_A_G	5462256	A	G	0.04	2	444	463
1	6	Chromosome_5462264_G_C	5462264	G	C	0.04	2	446	462
1	6	Chromosome_5462272_C_T	5462272	C	T	0.04	2	438	448
1	6	Chromosome_553139_A_T	553139	A	T	0.02	1	471	480
1	6	Chromosome_5540664_A_T	5540664	A	T	0.02	1	498	520
1	6	Chromosome_5551229_A_G	5551229	A	G	0.04	2	387	407
1	6	Chromosome_5552419_A_T	5552419	A	T	0.04	2	493	515
1	6	Chromosome_5652567_A_G	5652567	A	G	0.04	2	445	456
1	6	Chromosome_5677541_T_A	5677541	T	A	0.04	2	329	374
1	6	Chromosome_5769732_T_C	5769732	T	C	0.5	25	801	847
1	6	Chromosome_5791946_A_T	5791946	A	T	0.08	4	372	423
1	6	Chromosome_581774_C_G	581774	C	G	0.06	3	466	498
1	6	Chromosome_5829239_A_G	5829239	A	G	0.04	2	464	491
1	6	Chromosome_5829246_T_C	5829246	T	C	0.04	2	407	479
1	6	Chromosome_5861530_T_A	5861530	T	A	0.02	1	435	461
1	6	Chromosome_5861535_T_A	5861535	T	A	0.02	1	436	463
1	6	Chromosome_5869373_T_G	5869373	T	G	0.04	2	489	525
1	6	Chromosome_5998182_T_A	5998182	T	A	0.04	2	450	472
1	6	Chromosome_686328_T_A	686328	T	A	0.02	1	401	416
1	6	Chromosome_692843_A_T	692843	A	T	0.02	1	452	469
1	6	Chromosome_716156_T_C	716156	T	C	0.02	1	395	404
1	6	Chromosome_726833_A_G	726833	A	G	0.02	1	444	457
1	6	Chromosome_872638_G_C	872638	G	C	0.02	1	441	452
1	6	Chromosome_908420_A_G	908420	A	G	0.02	1	450	469
1	6	Chromosome_93112_T_A	93112	T	A	0.04	2	462	466
1	6	Chromosome_935425_G_T	935425	G	T	0.04	2	384	407
1	6	Chromosome_942875_T_A	942875	T	A	0.02	1	439	446
1	6	Chromosome_942880_T_A	942880	T	A	0.02	1	428	447
1	6	Chromosome_94937_T_C	94937	T	C	0.02	1	476	489
10	2	Chromosome_1086637_A_T	1086637	A	T	0.02	1	1255	1292
10	2	Chromosome_1155885_A_T	1155885	A	T	0.02	1	575	591
10	2	Chromosome_1255087_T_C	1255087	T	C	1	50	493	531
10	2	Chromosome_1297835_G_T	1297835	G	T	0.02	1	511	571
10	2	Chromosome_1324954_T_A	1324954	T	A	0.02	1	500	513
10	2	Chromosome_134109_C_G	134109	C	G	0.02	1	521	548
10	2	Chromosome_1379901_T_A	1379901	T	A	0.02	1	480	497
10	2	Chromosome_1409307_G_T	1409307	G	T	0.02	1	456	532
10	2	Chromosome_1443266_T_A	1443266	T	A	0.04	2	532	548
10	2	Chromosome_1514179_T_A	1514179	T	A	0.04	2	518	534
10	2	Chromosome_1548974_G_A	1548974	G	A	0.04	2	466	495
10	2	Chromosome_1548981_A_T	1548981	A	T	0.02	1	477	510
10	2	Chromosome_1548988_T_C	1548988	T	C	0.02	1	492	516
10	2	Chromosome_1552468_G_T	1552468	G	T	0.04	2	422	440
10	2	Chromosome_1571016_A_T	1571016	A	T	0.04	2	413	447
10	2	Chromosome_1571021_T_C	1571021	T	C	0.04	2	428	446
10	2	Chromosome_1676728_A_T	1676728	A	T	0.04	2	410	424
10	2	Chromosome_1676735_A_T	1676735	A	T	0.04	2	404	425
10	2	Chromosome_1735764_T_A	1735764	T	A	0.04	2	512	528
10	2	Chromosome_1804775_A_T	1804775	A	T	0.04	2	355	368
10	2	Chromosome_1804790_A_T	1804790	A	T	0.02	1	353	374
10	2	Chromosome_18237_A_T	18237	A	T	0.02	1	487	513
10	2	Chromosome_1850625_A_T	1850625	A	T	0.02	1	551	571
10	2	Chromosome_1881651_T_C	1881651	T	C	0.02	1	2368	2098
10	2	Chromosome_1942672_C_A	1942672	C	A	0.02	1	2355	2520
10	2	Chromosome_1951260_G_A	1951260	G	A	0.02	1	2010	2115
10	2	Chromosome_1957725_C_T	1957725	C	T	0.82	41	2412	2154
10	2	Chromosome_1964074_G_T	1964074	G	T	0.04	2	467	490
10	2	Chromosome_1964079_A_C	1964079	A	C	0.04	2	443	483
10	2	Chromosome_1981558_C_A	1981558	C	A	0.06	3	477	496
10	2	Chromosome_1981661_G_T	1981661	G	T	0.1	5	436	479
10	2	Chromosome_1981666_G_T	1981666	G	T	0.06	3	461	481
10	2	Chromosome_1981909_G_T	1981909	G	T	0.04	2	458	483
10	2	Chromosome_1981937_G_T	1981937	G	T	0.14	7	477	500
10	2	Chromosome_1981982_C_A	1981982	C	A	0.04	2	496	522
10	2	Chromosome_2021299_T_C	2021299	T	C	0.02	1	382	403
10	2	Chromosome_2036580_C_G	2036580	C	G	0.04	2	395	407
10	2	Chromosome_2054741_A_T	2054741	A	T	0.04	2	436	458
10	2	Chromosome_2062691_A_C	2062691	A	C	0.02	1	455	477
10	2	Chromosome_2062696_G_T	2062696	G	T	0.02	1	457	484
10	2	Chromosome_2078307_T_A	2078307	T	A	0.04	2	526	544
10	2	Chromosome_2102872_T_A	2102872	T	A	0.02	1	412	439
10	2	Chromosome_2181218_G_C	2181218	G	C	0.04	2	383	392
10	2	Chromosome_2342320_T_G	2342320	T	G	0.02	1	371	382
10	2	Chromosome_2478337_A_T	2478337	A	T	0.04	2	370	382
10	2	Chromosome_2478343_T_C	2478343	T	C	0.04	2	344	365
10	2	Chromosome_2505116_T_C	2505116	T	C	0.02	1	399	417
10	2	Chromosome_2509191_A_T	2509191	A	T	0.04	2	390	410
10	2	Chromosome_2509208_A_T	2509208	A	T	0.02	1	396	427
10	2	Chromosome_2556613_A_G	2556613	A	G	0.04	2	322	341
10	2	Chromosome_2605721_A_G	2605721	A	G	0.02	1	397	435
10	2	Chromosome_2605735_A_T	2605735	A	T	0.04	2	426	449
10	2	Chromosome_268481_C_T	268481	C	T	0.02	1	522	551
10	2	Chromosome_2995009_T_A	2995009	T	A	0.02	1	339	350
10	2	Chromosome_3052735_T_C	3052735	T	C	0.04	2	347	353
10	2	Chromosome_3343210_T_A	3343210	T	A	0.02	1	421	434
10	2	Chromosome_3368058_A_T	3368058	A	T	0.04	2	337	357
10	2	Chromosome_3411890_A_G	3411890	A	G	0.04	2	340	363
10	2	Chromosome_3422806_A_G	3422806	A	G	0.04	2	401	407
10	2	Chromosome_353320_T_C	353320	T	C	0.02	1	610	623
10	2	Chromosome_3550059_C_T	3550059	C	T	0.04	2	342	364
10	2	Chromosome_3550067_A_T	3550067	A	T	0.04	2	362	367
10	2	Chromosome_3590756_G_T	3590756	G	T	0.06	3	360	387
10	2	Chromosome_3742189_A_T	3742189	A	T	0.02	1	428	431
10	2	Chromosome_3745222_C_G	3745222	C	G	0.04	2	298	313
10	2	Chromosome_377565_T_A	377565	T	A	0.04	2	463	483
10	2	Chromosome_3778703_T_A	3778703	T	A	0.02	1	370	385
10	2	Chromosome_3778719_T_A	3778719	T	A	0.02	1	388	403
10	2	Chromosome_3814210_C_A	3814210	C	A	0.02	1	336	375
10	2	Chromosome_398077_T_C	398077	T	C	0.02	1	522	551
10	2	Chromosome_4004048_C_G	4004048	C	G	0.04	2	353	375
10	2	Chromosome_4136540_T_A	4136540	T	A	0.04	2	330	357
10	2	Chromosome_4242481_A_T	4242481	A	T	0.02	1	419	442
10	2	Chromosome_4355964_A_G	4355964	A	G	0.04	2	405	413
10	2	Chromosome_4355985_C_T	4355985	C	T	0.04	2	382	402
10	2	Chromosome_4398966_A_T	4398966	A	T	0.04	2	383	403
10	2	Chromosome_4398973_C_A	4398973	C	A	0.02	1	359	412
10	2	Chromosome_4398978_A_T	4398978	A	T	0.04	2	394	412
10	2	Chromosome_4550370_T_C	4550370	T	C	0.04	2	418	426
10	2	Chromosome_4572603_C_A	4572603	C	A	0.04	2	497	529
10	2	Chromosome_4583380_A_G	4583380	A	G	0.02	1	424	439
10	2	Chromosome_4605496_T_A	4605496	T	A	0.04	2	466	494
10	2	Chromosome_4605501_T_A	4605501	T	A	0.04	2	478	495
10	2	Chromosome_4605506_T_A	4605506	T	A	0.04	2	465	494
10	2	Chromosome_4618246_A_G	4618246	A	G	0.02	1	436	448
10	2	Chromosome_4618252_A_T	4618252	A	T	0.02	1	431	448
10	2	Chromosome_4647638_T_G	4647638	T	G	0.02	1	461	472
10	2	Chromosome_4682783_A_T	4682783	A	T	0.02	1	404	416
10	2	Chromosome_468870_T_A	468870	T	A	0.02	1	493	507
10	2	Chromosome_4756511_A_G	4756511	A	G	0.04	2	444	460
10	2	Chromosome_485157_T_A	485157	T	A	0.02	1	564	587
10	2	Chromosome_485162_T_A	485162	T	A	0.02	1	553	579
10	2	Chromosome_4858278_T_A	4858278	T	A	0.02	1	482	501
10	2	Chromosome_4899424_A_T	4899424	A	T	0.04	2	424	445
10	2	Chromosome_4958009_T_A	4958009	T	A	0.02	1	584	595
10	2	Chromosome_5170894_T_C	5170894	T	C	0.98	49	463	491
10	2	Chromosome_5207344_A_T	5207344	A	T	0.04	2	465	501
10	2	Chromosome_5223054_T_C	5223054	T	C	0.06	3	422	442
10	2	Chromosome_5227462_T_A	5227462	T	A	0.02	1	451	498
10	2	Chromosome_5233320_A_T	5233320	A	T	0.02	1	513	528
10	2	Chromosome_5312175_A_G	5312175	A	G	0.02	1	552	554
10	2	Chromosome_5312186_C_T	5312186	C	T	0.02	1	521	541
10	2	Chromosome_5338872_C_A	5338872	C	A	0.04	2	485	510
10	2	Chromosome_5338883_T_G	5338883	T	G	0.04	2	469	516
10	2	Chromosome_5412603_A_T	5412603	A	T	0.04	2	561	581
10	2	Chromosome_5439758_A_T	5439758	A	T	0.02	1	496	521
10	2	Chromosome_5552419_A_T	5552419	A	T	0.04	2	614	639
10	2	Chromosome_5587410_A_G	5587410	A	G	0.02	1	553	584
10	2	Chromosome_5631275_A_C	5631275	A	C	0.02	1	534	553
10	2	Chromosome_5652567_A_G	5652567	A	G	0.02	1	530	545
10	2	Chromosome_5677541_T_A	5677541	T	A	0.06	3	451	518
10	2	Chromosome_568824_T_A	568824	T	A	0.04	2	502	527
10	2	Chromosome_5720570_G_T	5720570	G	T	0.08	4	550	569
10	2	Chromosome_5720650_G_A	5720650	G	A	0.04	2	505	528
10	2	Chromosome_5769732_T_C	5769732	T	C	0.5	25	1108	1164
10	2	Chromosome_577739_G_C	577739	G	C	0.04	2	495	539
10	2	Chromosome_5791946_A_T	5791946	A	T	0.06	3	497	540
10	2	Chromosome_581774_C_G	581774	C	G	0.04	2	518	545
10	2	Chromosome_5861530_T_A	5861530	T	A	0.04	2	615	635
10	2	Chromosome_5861535_T_A	5861535	T	A	0.04	2	601	627
10	2	Chromosome_5869366_C_A	5869366	C	A	0.04	2	534	563
10	2	Chromosome_5869373_T_G	5869373	T	G	0.04	2	516	552
10	2	Chromosome_5978737_C_A	5978737	C	A	0.04	2	550	582
10	2	Chromosome_5978742_T_G	5978742	T	G	0.04	2	523	568
10	2	Chromosome_5998182_T_A	5998182	T	A	0.04	2	512	537
10	2	Chromosome_686328_T_A	686328	T	A	0.04	2	550	568
10	2	Chromosome_695874_T_A	695874	T	A	0.02	1	579	602
[truncated: 18,544 more rows]
